# Supplementary material for: 2-Benzoyl-2H-1,4-benzothia­zin-3(4H)-one
Source: Acta Crystallogr Sect E Struct Rep Online. 2010 Jul 31;66(Pt 8):o2145. doi: 10.1107/S1600536810029582 (PMC3007413; doi:10.1107/S1600536810029582)
Supplement: Supplementary file 1 [file e-66-o2145-sup1.cif]

##############################################################################
###                                                                        ###
###        Electronic paper (Acta Crystallographica Section E)             ###
###                                                                        ###
##############################################################################
#                                                                            #
# This CIF contains the data in a paper accepted for publication in Acta     #
# Crystallographica Section E. It conforms to the requirements of Notes      #
# for Authors for Section E, and has been peer reviewed under the auspices   #
# of the IUCr Commission on Journals.                                        #
#                                                                            #
# Full details of the Crystallographic Information File format               #
# are given in the paper "The Crystallographic Information File (CIF):       #
# a New Standard Archive File for Crystallography" by S. R. Hall, F. H.      #
# Allen and I. D. Brown [Acta Cryst. (1991), A47, 655-685].                  #
#                                                                            #
# The current version of the core CIF dictionary is obtainable from          #
# ftp://ftp.iucr.org/pub/cif_core.dic. The current version number is 2.4.    #
#                                                                            #
# Software is freely available for graphical display of the structure(s) in  #
# this CIF.  For information consult the CIF home page http://www.iucr.org/  #
# cif/home.html                                                              #
#                                                                            #
# This file may be used for bona fide research purposes within the           #
# scientific community so long as proper attribution is given to the journal # 
# article from which it was obtained.                                        #
#                                                                            #
##############################################################################
                                             
data_global
_audit_creation_method     ?
_journal_date_recd_electronic     2010-07-20
_journal_date_accepted     2010-07-25
_journal_name_full     'Acta Crystallographica, Section E'
_journal_year     2010
_journal_volume     66
_journal_issue      8
_journal_page_first     o2145
_journal_page_last     o2145
_journal_paper_category     QO
_journal_coeditor_code     SI2280
_publ_contact_author
;
Muhammad Nawaz Tahir
University of Sargodha
Department of Physics
Sargodha
Pakistan
;
_publ_contact_author_email     'dmntahir_uos@yahoo.com'
_publ_contact_author_fax     '0092 48 32 22 121'
_publ_contact_author_phone     '0092 48 92 30 914'
_publ_section_title
;
2-Benzoyl-2<i>H</i>-1,4-benzothiazin-3(4<i>H</i>)-one
;
loop_
    _publ_author_name
    _publ_author_address
    'Durre Shahwar'
;
Department of Chemistry
Government College University
Lahore
Pakistan
;
    'Tahir, M. Nawaz'
;
Department of Physics
University of Sargodha
Sargodha
Pakistan
;
    'Naeem Ahmad'
;
Department of Chemistry
Government College University
Lahore
Pakistan
;
    'Muhammad Asam Raza'
;
Department of Chemistry
Government College University
Lahore
Pakistan
;
    'Muhammad Akmal Khan'
;
Department of Chemistry
Government College University
Lahore
Pakistan
;
data_I
_audit_creation_method     SHELXL-97
_chemical_name_systematic
;
2-Benzoyl-2<i>H</i>-1,4-benzothiazin-3(4<i>H</i>)-one
;
_chemical_name_common     ?
_chemical_formula_moiety     'C15 H11 N O2 S'
_chemical_formula_sum     'C15 H11 N O2 S'
_chemical_formula_iupac     'C15 H11 N O2 S'
_chemical_formula_weight     269.31
_symmetry_cell_setting     monoclinic
_symmetry_space_group_name_H-M     'P 21/n'
_symmetry_space_group_name_Hall     '-P 2yn'
loop_
    _symmetry_equiv_pos_site_id
    _symmetry_equiv_pos_as_xyz
    1 x,y,z
    2 1/2-x,1/2+y,1/2-z
    3 -x,-y,-z
    4 1/2+x,1/2-y,1/2+z
_cell_length_a     9.1323(3)
_cell_length_b     15.2893(4)
_cell_length_c     10.5214(4)
_cell_angle_alpha     90
_cell_angle_beta     114.6690(10)
_cell_angle_gamma     90
_cell_volume     1334.99(8)
_cell_formula_units_Z     4
_cell_measurement_reflns_used     2064
_cell_measurement_theta_min     3.41
_cell_measurement_theta_max     25.25
_cell_measurement_temperature     296(2)
_exptl_crystal_description     plate
_exptl_crystal_colour     'light yellow'
_exptl_crystal_size_max     0.25
_exptl_crystal_size_mid     0.20
_exptl_crystal_size_min     0.10
_exptl_crystal_density_diffrn     1.340
_exptl_crystal_density_meas     ?
_exptl_crystal_density_method     'not measured'
_exptl_crystal_F_000     560
_exptl_absorpt_coefficient_mu     0.238
_exptl_absorpt_correction_type     multi-scan
_exptl_absorpt_process_details     '(SADABS; Bruker, 2005)'
_exptl_absorpt_correction_T_min     0.939
_exptl_absorpt_correction_T_max     0.950
_exptl_special_details
;
;
_diffrn_ambient_temperature     296(2)
_diffrn_radiation_type     MoK\a
_diffrn_radiation_wavelength     0.71073
_diffrn_radiation_source     'fine-focus sealed tube'
_diffrn_radiation_monochromator     graphite
_diffrn_measurement_device_type     'Bruker Kappa APEXII CCD'
_diffrn_measurement_method     \w
_diffrn_detector_area_resol_mean     8.10
_diffrn_reflns_number     10387
_diffrn_reflns_av_R_equivalents     0.0231
_diffrn_reflns_av_sigmaI/netI     0.0192
_diffrn_reflns_theta_min     3.41
_diffrn_reflns_theta_max     25.25
_diffrn_reflns_theta_full     25.25
_diffrn_measured_fraction_theta_max     0.990
_diffrn_measured_fraction_theta_full     0.990
_diffrn_reflns_limit_h_min     -10
_diffrn_reflns_limit_h_max     10
_diffrn_reflns_limit_k_min     -18
_diffrn_reflns_limit_k_max     18
_diffrn_reflns_limit_l_min     -12
_diffrn_reflns_limit_l_max     12
_diffrn_standards_number     0
_diffrn_standards_interval_count     ?
_diffrn_standards_interval_time     ?
_diffrn_standards_decay_%     ?
_refine_special_details
;
Refinement of <i>F</i>^2^ against ALL reflections. The weighted <i>R</i>-factor
<i>wR</i> and goodness of fit <i>S</i> are based on <i>F</i>^2^, conventional
<i>R</i>-factors <i>R</i> are based on <i>F</i>, with <i>F</i> set to zero for
negative <i>F</i>^2^. The threshold expression of <i>F</i>^2^ >
\s(<i>F</i>^2^) is used only for calculating <i>R</i>-factors(gt) <i>etc</i>.
and is not relevant to the choice of reflections for refinement.
<i>R</i>-factors based on <i>F</i>^2^ are statistically about twice as large
as those based on <i>F</i>, and <i>R</i>- factors based on ALL data will be
even larger.
;
_reflns_number_total     2399
_reflns_number_gt     2064
_reflns_threshold_expression     I>2\s(I)
_refine_ls_structure_factor_coef     Fsqd
_refine_ls_matrix_type     full
_refine_ls_R_factor_all     0.0456
_refine_ls_R_factor_gt     0.0379
_refine_ls_wR_factor_gt     0.0961
_refine_ls_wR_factor_ref     0.1033
_refine_ls_goodness_of_fit_ref     1.042
_refine_ls_restrained_S_all     1.042
_refine_ls_number_reflns     2399
_refine_ls_number_parameters     172
_refine_ls_number_restraints     0
_refine_ls_hydrogen_treatment     constr
_refine_ls_weighting_scheme     calc
_refine_ls_weighting_details
              'w=1/[\s^2^(Fo^2^)+(0.0460P)^2^+0.5415P] where P=(Fo^2^+2Fc^2^)/3'
_atom_sites_solution_hydrogens     geom
_atom_sites_solution_primary     direct
_atom_sites_solution_secondary     difmap
_refine_ls_shift/su_max     0.000
_refine_ls_shift/su_mean     0.000
_refine_diff_density_max     0.291
_refine_diff_density_min     -0.408
loop_
    _atom_type_symbol
    _atom_type_description
    _atom_type_scat_dispersion_real
    _atom_type_scat_dispersion_imag
    _atom_type_scat_source
    'C' 'C' 0.0033 0.0016
                         'International Tables Vol C Tables 4.2.6.8 and 6.1.1.4'
    'H' 'H' 0.0000 0.0000
                         'International Tables Vol C Tables 4.2.6.8 and 6.1.1.4'
    'N' 'N' 0.0061 0.0033
                         'International Tables Vol C Tables 4.2.6.8 and 6.1.1.4'
    'O' 'O' 0.0106 0.0060
                         'International Tables Vol C Tables 4.2.6.8 and 6.1.1.4'
    'S' 'S' 0.1246 0.1234
                         'International Tables Vol C Tables 4.2.6.8 and 6.1.1.4'
_computing_data_collection     'APEX2 (Bruker, 2009)'
_computing_cell_refinement     'SAINT (Bruker, 2009)'
_computing_data_reduction     'SAINT (Bruker, 2009)'
_computing_structure_solution     'SHELXS97 (Sheldrick, 2008)'
_computing_structure_refinement     'SHELXL97 (Sheldrick, 2008)'
_computing_molecular_graphics
                  'ORTEP-3 for Windows (Farrugia, 1997) and PLATON (Spek, 2009)'
_computing_publication_material
;
WinGX (Farrugia, 1999) and PLATON (Spek, 2009)
;
loop_
    _atom_site_type_symbol
    _atom_site_label
    _atom_site_fract_x
    _atom_site_fract_y
    _atom_site_fract_z
    _atom_site_U_iso_or_equiv
    _atom_site_thermal_displace_type
    _atom_site_calc_flag
    _atom_site_refinement_flags
    _atom_site_occupancy
    S S1 -0.02233(6) 0.25059(3) 0.25961(5) 0.0528(2) Uani . . 1.000
    O O1 0.07429(16) 0.26350(9) 0.61431(13) 0.0569(4) Uani . . 1.000
    O O2 -0.15131(15) 0.08259(8) 0.46234(17) 0.0603(5) Uani . . 1.000
    N N1 0.08715(16) 0.09439(9) 0.45062(15) 0.0419(4) Uani . . 1.000
    C C1 -0.1244(2) 0.36835(10) 0.49255(17) 0.0399(5) Uani . . 1.000
    C C2 -0.2555(2) 0.39269(12) 0.3713(2) 0.0508(6) Uani . . 1.000
    C C3 -0.3331(3) 0.47100(14) 0.3657(3) 0.0720(8) Uani . . 1.000
    C C4 -0.2798(3) 0.52592(15) 0.4793(3) 0.0827(10) Uani . . 1.000
    C C5 -0.1488(3) 0.50307(15) 0.5989(3) 0.0795(9) Uani . . 1.000
    C C6 -0.0712(3) 0.42488(13) 0.6065(2) 0.0584(7) Uani . . 1.000
    C C7 -0.04028(19) 0.28361(10) 0.50775(16) 0.0372(5) Uani . . 1.000
    C C8 -0.09851(19) 0.21947(10) 0.38628(16) 0.0365(5) Uani . . 1.000
    C C9 -0.05515(19) 0.12647(10) 0.43619(18) 0.0401(5) Uani . . 1.000
    C C10 0.2099(2) 0.13817(11) 0.42926(18) 0.0402(5) Uani . . 1.000
    C C11 0.1776(2) 0.21359(12) 0.34898(19) 0.0470(6) Uani . . 1.000
    C C12 0.3019(3) 0.25556(14) 0.3316(3) 0.0678(9) Uani . . 1.000
    C C13 0.4547(3) 0.22130(18) 0.3895(3) 0.0782(10) Uani . . 1.000
    C C14 0.4862(3) 0.14499(16) 0.4662(3) 0.0672(8) Uani . . 1.000
    C C15 0.3646(2) 0.10353(13) 0.4873(2) 0.0505(6) Uani . . 1.000
    H H1 0.10555 0.04056 0.47600 0.0503 Uiso . . 1.000
    H H2 -0.29116 0.35614 0.29359 0.0609 Uiso . . 1.000
    H H3 -0.42186 0.48663 0.28466 0.0864 Uiso . . 1.000
    H H4 -0.33252 0.57860 0.47507 0.0992 Uiso . . 1.000
    H H5 -0.11211 0.54072 0.67529 0.0952 Uiso . . 1.000
    H H6 0.01709 0.40971 0.68826 0.0701 Uiso . . 1.000
    H H8 -0.21632 0.22331 0.34039 0.0439 Uiso . . 1.000
    H H12 0.28195 0.30724 0.28049 0.0813 Uiso . . 1.000
    H H13 0.53768 0.24977 0.37689 0.0939 Uiso . . 1.000
    H H14 0.58965 0.12159 0.50366 0.0807 Uiso . . 1.000
    H H15 0.38578 0.05252 0.54010 0.0606 Uiso . . 1.000
loop_
    _atom_site_aniso_label
    _atom_site_aniso_U_11
    _atom_site_aniso_U_22
    _atom_site_aniso_U_33
    _atom_site_aniso_U_12
    _atom_site_aniso_U_13
    _atom_site_aniso_U_23
    S1 0.0689(4) 0.0489(3) 0.0425(3) 0.0067(2) 0.0251(2) 0.0100(2)
    O1 0.0513(8) 0.0588(8) 0.0406(7) 0.0149(6) -0.0005(6) -0.0002(6)
    O2 0.0459(7) 0.0373(7) 0.1062(12) 0.0049(6) 0.0402(8) 0.0184(7)
    N1 0.0378(7) 0.0277(7) 0.0595(9) 0.0014(6) 0.0196(7) 0.0057(6)
    C1 0.0436(9) 0.0314(8) 0.0425(9) -0.0020(7) 0.0157(7) 0.0031(7)
    C2 0.0540(11) 0.0365(9) 0.0502(10) 0.0051(8) 0.0103(9) 0.0046(8)
    C3 0.0762(15) 0.0488(12) 0.0743(14) 0.0220(11) 0.0149(12) 0.0147(11)
    C4 0.112(2) 0.0438(12) 0.0907(18) 0.0277(13) 0.0407(16) 0.0041(12)
    C5 0.114(2) 0.0478(12) 0.0713(15) 0.0101(13) 0.0334(14) -0.0125(11)
    C6 0.0721(13) 0.0466(11) 0.0477(10) 0.0033(10) 0.0163(10) -0.0022(8)
    C7 0.0359(9) 0.0358(9) 0.0365(8) -0.0010(7) 0.0119(7) 0.0046(7)
    C8 0.0334(8) 0.0314(8) 0.0388(8) 0.0014(6) 0.0092(7) 0.0035(6)
    C9 0.0354(9) 0.0310(8) 0.0513(10) -0.0004(7) 0.0154(7) 0.0032(7)
    C10 0.0412(9) 0.0362(9) 0.0468(9) -0.0054(7) 0.0220(7) -0.0101(7)
    C11 0.0581(11) 0.0420(10) 0.0508(10) -0.0057(8) 0.0326(9) -0.0062(8)
    C12 0.0860(17) 0.0564(13) 0.0891(16) -0.0114(11) 0.0645(14) -0.0042(11)
    C13 0.0770(16) 0.0757(16) 0.113(2) -0.0253(13) 0.0704(16) -0.0254(15)
    C14 0.0474(11) 0.0784(16) 0.0876(16) -0.0081(10) 0.0398(11) -0.0316(13)
    C15 0.0437(10) 0.0492(10) 0.0607(11) 0.0002(8) 0.0239(9) -0.0144(9)
_geom_special_details
;
Bond distances, angles <i>etc</i>. have been calculated using the rounded
fractional coordinates. All su's are estimated from the variances of the
(full) variance-covariance matrix. The cell e.s.d.'s are taken into account in
the estimation of distances, angles and torsion angles
;
loop_
    _geom_bond_atom_site_label_1
    _geom_bond_atom_site_label_2
    _geom_bond_site_symmetry_1
    _geom_bond_site_symmetry_2
    _geom_bond_distance
    _geom_bond_publ_flag
    S1 C8 . . 1.8057(18) no
    S1 C11 . . 1.762(2) no
    O1 C7 . . 1.211(2) no
    O2 C9 . . 1.224(2) no
    N1 C9 . . 1.337(2) no
    N1 C10 . . 1.402(2) no
    N1 H1 . . 0.8600 no
    C1 C6 . . 1.391(3) no
    C1 C7 . . 1.481(2) no
    C1 C2 . . 1.387(3) no
    C2 C3 . . 1.380(3) no
    C3 C4 . . 1.373(4) no
    C4 C5 . . 1.371(4) no
    C5 C6 . . 1.375(3) no
    C7 C8 . . 1.520(2) no
    C8 C9 . . 1.510(2) no
    C10 C15 . . 1.389(3) no
    C10 C11 . . 1.386(2) no
    C11 C12 . . 1.381(3) no
    C12 C13 . . 1.372(4) no
    C13 C14 . . 1.379(4) no
    C14 C15 . . 1.375(4) no
    C2 H2 . . 0.9300 no
    C3 H3 . . 0.9300 no
    C4 H4 . . 0.9300 no
    C5 H5 . . 0.9300 no
    C6 H6 . . 0.9300 no
    C8 H8 . . 0.9800 no
    C12 H12 . . 0.9300 no
    C13 H13 . . 0.9300 no
    C14 H14 . . 0.9300 no
    C15 H15 . . 0.9300 no
loop_
    _geom_contact_atom_site_label_1
    _geom_contact_atom_site_label_2
    _geom_contact_distance
    _geom_contact_site_symmetry_1
    _geom_contact_site_symmetry_2
    _geom_contact_publ_flag
    S1 O1 3.4635(14) . . no
    S1 N1 3.0108(15) . . no
    S1 C2 3.567(2) . . no
    S1 C15 3.432(2) . 4_454 no
    S1 O1 3.3545(16) . 4_454 no
    S1 C14 3.505(3) . 4_454 no
    S1 H2 3.0800 . . no
    O1 S1 3.4635(14) . . no
    O1 N1 3.136(2) . . no
    O1 C10 3.318(2) . . no
    O1 C11 3.386(2) . . no
    O1 S1 3.3545(16) . 4_555 no
    O1 C8 3.170(2) . 4_555 no
    O2 N1 2.8383(19) . 3_556 no
    O1 H6 2.4900 . . no
    O1 H8 2.3600 . 4_555 no
    O1 H2 2.5500 . 4_555 no
    O2 H14 2.6500 . 1_455 no
    O2 H1 1.9800 . 3_556 no
    N1 S1 3.0108(15) . . no
    N1 O1 3.136(2) . . no
    N1 O2 2.8383(19) . 3_556 no
    N1 H3 2.8300 . 2_445 no
    C2 S1 3.567(2) . . no
    C7 C10 3.524(3) . . no
    C8 O1 3.170(2) . 4_454 no
    C10 O1 3.318(2) . . no
    C10 C7 3.524(3) . . no
    C11 O1 3.386(2) . . no
    C14 S1 3.505(3) . 4_555 no
    C15 S1 3.432(2) . 4_555 no
    C2 H8 2.6500 . . no
    C2 H13 2.9000 . 1_455 no
    C8 H2 2.6400 . . no
    C9 H1 2.8200 . 3_556 no
    C9 H3 3.1000 . 2_445 no
    H1 H15 2.3700 . . no
    H1 O2 1.9800 . 3_556 no
    H1 C9 2.8200 . 3_556 no
    H1 H1 2.5100 . 3_556 no
    H2 S1 3.0800 . . no
    H2 C8 2.6400 . . no
    H2 H8 2.1300 . . no
    H2 O1 2.5500 . 4_454 no
    H3 N1 2.8300 . 2_455 no
    H3 C9 3.1000 . 2_455 no
    H6 O1 2.4900 . . no
    H8 C2 2.6500 . . no
    H8 H2 2.1300 . . no
    H8 H13 2.4700 . 1_455 no
    H8 O1 2.3600 . 4_454 no
    H13 C2 2.9000 . 1_655 no
    H13 H8 2.4700 . 1_655 no
    H14 O2 2.6500 . 1_655 no
    H15 H1 2.3700 . . no
loop_
    _geom_angle_atom_site_label_1
    _geom_angle_atom_site_label_2
    _geom_angle_atom_site_label_3
    _geom_angle_site_symmetry_1
    _geom_angle_site_symmetry_2
    _geom_angle_site_symmetry_3
    _geom_angle
    _geom_angle_publ_flag
    C8 S1 C11 . . . 98.87(9) no
    C9 N1 C10 . . . 127.66(14) no
    C10 N1 H1 . . . 116.00 no
    C9 N1 H1 . . . 116.00 no
    C2 C1 C7 . . . 122.95(15) no
    C2 C1 C6 . . . 118.88(17) no
    C6 C1 C7 . . . 118.16(16) no
    C1 C2 C3 . . . 120.18(19) no
    C2 C3 C4 . . . 120.3(2) no
    C3 C4 C5 . . . 120.0(2) no
    C4 C5 C6 . . . 120.4(2) no
    C1 C6 C5 . . . 120.3(2) no
    O1 C7 C1 . . . 122.07(15) no
    O1 C7 C8 . . . 118.58(15) no
    C1 C7 C8 . . . 119.35(14) no
    S1 C8 C7 . . . 110.07(12) no
    C7 C8 C9 . . . 111.48(13) no
    S1 C8 C9 . . . 112.26(12) no
    O2 C9 C8 . . . 119.05(16) no
    N1 C9 C8 . . . 119.09(15) no
    O2 C9 N1 . . . 121.86(15) no
    C11 C10 C15 . . . 120.25(18) no
    N1 C10 C11 . . . 120.91(17) no
    N1 C10 C15 . . . 118.82(16) no
    C10 C11 C12 . . . 119.31(19) no
    S1 C11 C10 . . . 120.12(15) no
    S1 C11 C12 . . . 120.40(16) no
    C11 C12 C13 . . . 120.2(2) no
    C12 C13 C14 . . . 120.5(3) no
    C13 C14 C15 . . . 120.0(3) no
    C10 C15 C14 . . . 119.7(2) no
    C1 C2 H2 . . . 120.00 no
    C3 C2 H2 . . . 120.00 no
    C2 C3 H3 . . . 120.00 no
    C4 C3 H3 . . . 120.00 no
    C3 C4 H4 . . . 120.00 no
    C5 C4 H4 . . . 120.00 no
    C4 C5 H5 . . . 120.00 no
    C6 C5 H5 . . . 120.00 no
    C1 C6 H6 . . . 120.00 no
    C5 C6 H6 . . . 120.00 no
    S1 C8 H8 . . . 108.00 no
    C7 C8 H8 . . . 108.00 no
    C9 C8 H8 . . . 108.00 no
    C11 C12 H12 . . . 120.00 no
    C13 C12 H12 . . . 120.00 no
    C12 C13 H13 . . . 120.00 no
    C14 C13 H13 . . . 120.00 no
    C13 C14 H14 . . . 120.00 no
    C15 C14 H14 . . . 120.00 no
    C10 C15 H15 . . . 120.00 no
    C14 C15 H15 . . . 120.00 no
loop_
    _geom_torsion_atom_site_label_1
    _geom_torsion_atom_site_label_2
    _geom_torsion_atom_site_label_3
    _geom_torsion_atom_site_label_4
    _geom_torsion_site_symmetry_1
    _geom_torsion_site_symmetry_2
    _geom_torsion_site_symmetry_3
    _geom_torsion_site_symmetry_4
    _geom_torsion
    _geom_torsion_publ_flag
    C11 S1 C8 C7 . . . . 76.58(13) no
    C11 S1 C8 C9 . . . . -48.23(14) no
    C8 S1 C11 C10 . . . . 35.41(16) no
    C8 S1 C11 C12 . . . . -149.38(18) no
    C10 N1 C9 O2 . . . . -177.54(17) no
    C10 N1 C9 C8 . . . . 2.4(3) no
    C9 N1 C10 C11 . . . . -20.1(3) no
    C9 N1 C10 C15 . . . . 161.39(17) no
    C6 C1 C2 C3 . . . . -1.3(3) no
    C7 C1 C2 C3 . . . . 177.2(2) no
    C2 C1 C6 C5 . . . . 0.7(3) no
    C7 C1 C6 C5 . . . . -177.9(2) no
    C2 C1 C7 O1 . . . . 179.82(18) no
    C2 C1 C7 C8 . . . . -0.1(3) no
    C6 C1 C7 O1 . . . . -1.7(3) no
    C6 C1 C7 C8 . . . . 178.41(19) no
    C1 C2 C3 C4 . . . . 0.9(4) no
    C2 C3 C4 C5 . . . . 0.1(4) no
    C3 C4 C5 C6 . . . . -0.7(4) no
    C4 C5 C6 C1 . . . . 0.3(4) no
    O1 C7 C8 S1 . . . . -99.48(17) no
    O1 C7 C8 C9 . . . . 25.8(2) no
    C1 C7 C8 S1 . . . . 80.43(18) no
    C1 C7 C8 C9 . . . . -154.32(16) no
    S1 C8 C9 O2 . . . . -144.64(15) no
    S1 C8 C9 N1 . . . . 35.38(19) no
    C7 C8 C9 O2 . . . . 91.3(2) no
    C7 C8 C9 N1 . . . . -88.65(19) no
    N1 C10 C11 S1 . . . . -5.5(2) no
    N1 C10 C11 C12 . . . . 179.22(19) no
    C15 C10 C11 S1 . . . . 172.94(14) no
    C15 C10 C11 C12 . . . . -2.3(3) no
    N1 C10 C15 C14 . . . . 179.28(19) no
    C11 C10 C15 C14 . . . . 0.8(3) no
    S1 C11 C12 C13 . . . . -173.2(2) no
    C10 C11 C12 C13 . . . . 2.1(3) no
    C11 C12 C13 C14 . . . . -0.4(4) no
    C12 C13 C14 C15 . . . . -1.2(4) no
    C13 C14 C15 C10 . . . . 1.0(4) no
loop_
    _geom_hbond_atom_site_label_D
    _geom_hbond_atom_site_label_H
    _geom_hbond_atom_site_label_A
    _geom_hbond_site_symmetry_A
    _geom_hbond_distance_DH
    _geom_hbond_distance_HA
    _geom_hbond_distance_DA
    _geom_hbond_angle_DHA
    _geom_hbond_publ_flag
    N1 H1 O2 3_556 0.86 1.98 2.8383(19) 179 yes
    C2 H2 O1 4_454 0.93 2.55 3.453(2) 165 yes
    C8 H8 O1 4_454 0.98 2.36 3.170(2) 140 yes
