# Supplementary material for: 2-Benzoyl-2H-1,4-benzothia­zin-3(4H)-one
Source: Acta Crystallogr Sect E Struct Rep Online. 2010 Jul 31;66(Pt 8):o2145. doi: 10.1107/S1600536810029582 (PMC3007413; doi:10.1107/S1600536810029582)
Supplement: Supplementary file 2 [file e-66-o2145-Isup2.hkl]

#
# h,k,l, Fc-squared, Fo-squared, sigma(Fo-squared) and status flag
#
data_I
_shelx_title ' 4B in P2(1)/n'
_shelx_refln_list_code          4
_shelx_F_calc_maximum       83.61
_exptl_crystal_F_000       560.00
_reflns_d_resolution_high  0.8331
 
loop_
 _symmetry_equiv_pos_as_xyz
 'x, y, z'
 '-x+1/2, y+1/2, -z+1/2'
 '-x, -y, -z'
 'x-1/2, -y-1/2, z-1/2'
 
_cell_length_a     9.1323
_cell_length_b    15.2893
_cell_length_c    10.5214
_cell_angle_alpha  90.000
_cell_angle_beta  114.669
_cell_angle_gamma  90.000
 
_shelx_F_squared_multiplier     1.000
 
loop_
 _refln_index_h
 _refln_index_k
 _refln_index_l
 _refln_F_squared_calc
 _refln_F_squared_meas
 _refln_F_squared_sigma
 _refln_observed_status
   4   0   0        0.38        2.36      0.31 o
   6   0   0        5.04        0.74      0.64 o
   8   0   0        1.63        5.83      1.62 o
   3   1   0     1186.89     1199.35     10.40 o
   4   1   0      902.51     1006.44      7.90 o
   5   1   0      102.90      117.75      1.44 o
   6   1   0      116.41      136.21      2.22 o
   7   1   0      121.41      116.43      2.09 o
   8   1   0      306.00      335.84      5.52 o
   9   1   0        9.34       10.18      1.11 o
   3   2   0       39.64       39.64      0.57 o
   4   2   0     1869.61     1957.18     16.12 o
   5   2   0       63.65       55.23      0.90 o
   6   2   0        4.87        1.67      0.46 o
   7   2   0       31.23       27.85      1.00 o
   8   2   0       14.50       25.49      1.35 o
   9   2   0        3.07        3.91      1.55 o
   1   3   0      497.77      545.96      4.05 o
   2   3   0      229.77      298.06      2.31 o
   3   3   0      438.24      469.83      4.17 o
   4   3   0      317.84      342.20      2.95 o
   5   3   0        3.98        2.35      0.28 o
   6   3   0      542.02      583.66      5.95 o
   7   3   0      134.39      133.75      2.14 o
   8   3   0        8.20        4.09      1.88 o
   9   3   0        0.55        1.33      1.55 o
   0   4   0     2997.06     2986.20     42.24 o
   1   4   0        0.25       -0.05      0.18 o
   2   4   0     1324.25     1383.53      9.84 o
   3   4   0      546.47      592.43      4.91 o
   4   4   0      432.68      438.36      4.00 o
   5   4   0       52.74       56.38      0.82 o
   6   4   0      133.64      122.15      2.98 o
   7   4   0      256.52      259.00      4.48 o
   8   4   0       55.29       64.77      5.94 o
   9   4   0       43.25       41.07      3.17 o
   1   5   0      543.65      496.56      3.67 o
   2   5   0       44.45       39.15      0.76 o
   3   5   0      407.09      459.76      4.21 o
   4   5   0       51.71       61.14      1.07 o
   5   5   0        5.33        6.58      0.42 o
   6   5   0      357.26      370.16      4.55 o
   7   5   0       28.20       25.82      1.99 o
   8   5   0        3.07        6.73      1.06 o
   9   5   0       23.84       20.72      2.58 o
   1   6   0     1235.38     1335.91      9.32 o
   2   6   0     2409.28     2569.36     26.64 o
   3   6   0      152.64      145.02      1.85 o
   4   6   0        0.52        0.74      0.38 o
   5   6   0       10.41       12.08      1.73 o
   6   6   0       21.09       26.63      0.85 o
   7   6   0      453.87      440.94      8.29 o
   8   6   0        0.01       -0.66      1.62 o
   9   6   0        3.11        3.83      1.99 o
   1   7   0        0.66        0.36      0.25 o
   2   7   0      854.84      876.27      7.83 o
   3   7   0     1052.33     1117.49     10.45 o
   4   7   0       15.17       29.32      0.99 o
   5   7   0       65.06       62.24      1.94 o
   6   7   0        3.55        6.41      0.58 o
   7   7   0      242.53      240.04      5.14 o
   8   7   0      200.68      213.10      7.74 o
   9   7   0       19.53       30.53      3.17 o
   0   8   0     6990.41     7373.65    169.23 o
   1   8   0        1.08        0.19      0.28 o
   2   8   0      454.13      400.75      4.26 o
   3   8   0        1.47        1.92      0.45 o
   4   8   0      343.52      364.12      4.34 o
   5   8   0      231.04      221.55      4.10 o
   6   8   0        5.58        4.38      0.88 o
   7   8   0        2.27        0.06      0.83 o
   8   8   0        3.56        3.54      2.06 o
   1   9   0       30.93       31.08      0.92 o
   2   9   0       26.30       28.51      1.12 o
   3   9   0       12.15       11.50      0.76 o
   4   9   0      213.17      219.89      3.73 o
   5   9   0        0.00       -0.57      0.60 o
   6   9   0       74.58       87.38      4.14 o
   7   9   0       76.84       72.11      4.42 o
   8   9   0        2.91        1.86      1.61 o
   0  10   0       56.51       41.61      1.33 o
   1  10   0      100.32      117.49      2.53 o
   2  10   0      537.10      547.80      6.16 o
   3  10   0      157.12      165.34      2.55 o
   4  10   0      531.43      523.94      6.76 o
   5  10   0      250.19      245.50      4.21 o
   6  10   0       61.25       58.35      2.75 o
   7  10   0       55.48       53.26      3.87 o
   8  10   0        0.26        4.42      1.73 o
   1  11   0      130.77      126.26      1.94 o
   2  11   0       62.71       63.62      1.52 o
   3  11   0      115.16      114.92      2.50 o
   4  11   0       32.45       31.21      1.39 o
   5  11   0       31.94       34.40      1.43 o
   6  11   0       27.49       34.34      2.57 o
   7  11   0       16.89       17.32      2.21 o
   0  12   0      145.75      122.15      5.75 o
   1  12   0       32.60       27.06      1.45 o
   2  12   0      202.29      215.81      3.13 o
   3  12   0       35.16       41.03      1.35 o
   4  12   0        9.51        8.06      0.90 o
   5  12   0        1.38        0.99      0.88 o
   6  12   0       39.54       32.36      2.62 o
   7  12   0       51.47       55.58      4.72 o
   1  13   0       91.70       88.89      2.47 o
   2  13   0       23.59       22.80      1.11 o
   3  13   0      127.24      140.94      2.50 o
   4  13   0      311.33      293.00      5.13 o
   5  13   0        1.03       -0.25      1.19 o
   6  13   0       25.03       24.21      4.83 o
   7  13   0       15.38       16.28      2.40 o
   0  14   0        0.65        1.47      1.30 o
   1  14   0       62.15       70.11      2.28 o
   2  14   0        6.78        4.94      1.02 o
   3  14   0       17.32       20.40      1.43 o
   4  14   0      116.53      120.79      3.13 o
   5  14   0       41.95       45.81      2.55 o
   6  14   0        0.01       -0.62      1.54 o
   1  15   0        9.82       10.54      1.29 o
   2  15   0        0.00       -0.29      1.05 o
   3  15   0       21.74       20.95      1.47 o
   4  15   0        4.18        4.65      1.43 o
   5  15   0       18.06       17.30      1.92 o
   0  16   0        1.28        1.69      1.54 o
   1  16   0        0.06       -0.33      1.04 o
   2  16   0       65.39       77.13      2.92 o
   3  16   0        8.26        8.45      1.23 o
   4  16   0       59.44       62.30      2.99 o
   1  17   0       35.94       33.86      2.07 o
   2  17   0       46.17       38.38      2.18 o
   3  17   0       93.46       91.48      3.57 o
   0  18   0      108.83      125.89      5.21 o
   1  18   0       39.41       37.38      2.26 o
  -9   0   1        8.54        6.49      1.84 o
  -7   0   1      140.87      133.15      2.92 o
  -5   0   1      115.82      133.02      2.89 o
  -3   0   1        5.24        3.74      0.43 o
   3   0   1     1496.00     1599.70     18.81 o
   5   0   1     1905.72     1994.02     26.25 o
   7   0   1      220.96      247.53      6.71 o
   9   0   1       87.96      102.27      3.83 o
 -10   1   1        0.05       -0.11      1.22 o
  -9   1   1       10.30       14.91      1.61 o
  -8   1   1        8.62        9.00      1.30 o
  -7   1   1      172.05      142.38      1.88 o
  -6   1   1       21.53       20.65      0.78 o
  -5   1   1      277.45      260.93      3.76 o
  -4   1   1      224.30      257.59      2.57 o
  -3   1   1       45.98       38.31      0.80 o
   1   1   1      564.25      529.90     10.48 o
   2   1   1        0.70       -0.18      0.12 o
   3   1   1      690.88      718.91      5.77 o
   4   1   1      101.85      110.92      1.18 o
   5   1   1      167.42      170.79      1.99 o
   6   1   1        8.86        8.37      0.52 o
   7   1   1       43.05       38.46      1.09 o
   8   1   1       18.95       21.46      1.84 o
   9   1   1       67.04       47.61      1.87 o
 -10   2   1        0.12        0.62      1.27 o
  -9   2   1       15.53       16.67      1.30 o
  -8   2   1      365.49      371.84      6.14 o
  -7   2   1       48.72       45.25      1.01 o
  -6   2   1       17.19       13.35      0.64 o
  -5   2   1      540.04      554.69      6.15 o
  -4   2   1       33.71       42.02      0.76 o
  -3   2   1     2306.10     2314.96     21.63 o
  -2   2   1      743.27      725.31      6.98 o
  -1   2   1        9.32        5.74      0.46 o
   0   2   1     1649.37     1626.80     31.37 o
   1   2   1      866.90      926.60      6.86 o
   2   2   1      765.86      735.56      5.65 o
   3   2   1     2016.82     2121.08     20.71 o
   4   2   1       95.79      100.40      1.27 o
   5   2   1      386.96      380.05      4.74 o
   6   2   1       19.92       17.81      0.77 o
   7   2   1       29.59       39.29      1.30 o
   8   2   1       27.71       25.96      2.21 o
   9   2   1        4.13        5.46      1.55 o
 -10   3   1       15.37       17.24      1.95 o
  -9   3   1       29.83       16.25      1.34 o
  -8   3   1       13.32       13.45      1.14 o
  -7   3   1      404.75      362.75      4.05 o
  -6   3   1       42.77       44.16      1.37 o
  -5   3   1      180.51      163.29      2.07 o
  -4   3   1      683.67      794.00      7.25 o
  -3   3   1     1058.06     1026.17      8.57 o
  -2   3   1      939.60      952.96      7.97 o
  -1   3   1     3549.28     3779.58     61.16 o
   1   3   1       88.99       57.98      0.60 o
   2   3   1      156.62      152.50      1.34 o
   3   3   1      489.89      484.01      4.02 o
   4   3   1      104.96      102.67      1.29 o
   5   3   1      338.00      330.95      4.24 o
   6   3   1       23.92       22.45      0.97 o
   7   3   1       25.39       19.45      1.29 o
   8   3   1       11.40       11.28      1.70 o
   9   3   1        3.41       -0.52      1.33 o
 -10   4   1        9.91        9.59      2.21 o
  -9   4   1        7.01       12.04      1.23 o
  -8   4   1      114.37      117.26      3.36 o
  -7   4   1      203.37      211.70      2.69 o
  -6   4   1       15.53       15.91      0.80 o
  -5   4   1      193.38      182.52      2.02 o
  -4   4   1     1193.19     1327.51     12.83 o
  -3   4   1     3457.00     3685.28     29.80 o
  -2   4   1        6.36       10.11      0.36 o
  -1   4   1       47.63       51.99      0.76 o
   0   4   1      576.02      620.15      4.40 o
   1   4   1       53.48       58.20      0.63 o
   2   4   1      150.64      150.65      1.28 o
   3   4   1      135.17      122.97      1.62 o
   4   4   1      642.64      715.28      7.38 o
   5   4   1      236.20      229.68      3.16 o
   6   4   1       10.57       13.47      0.86 o
   7   4   1        3.65        0.03      0.77 o
   8   4   1      100.32      100.21      4.28 o
   9   4   1        0.12        1.77      1.47 o
  -9   5   1        5.21        1.41      1.33 o
  -8   5   1        2.33        3.04      1.17 o
  -7   5   1       64.30       50.85      1.30 o
  -6   5   1       60.79       55.19      1.22 o
  -5   5   1      425.18      389.15      4.06 o
  -4   5   1      483.26      504.40      5.00 o
  -3   5   1     1469.86     1498.96     13.58 o
  -2   5   1        0.02        0.77      0.20 o
  -1   5   1      872.05      825.22      6.05 o
   0   5   1     3892.18     3972.58     29.02 o
   1   5   1       86.13       81.36      0.86 o
   2   5   1       85.48       91.94      0.97 o
   3   5   1      253.87      245.87      2.39 o
   4   5   1       83.30       81.90      1.04 o
   5   5   1       40.62       32.51      1.04 o
   6   5   1        5.12        5.76      0.97 o
   7   5   1      263.38      272.38      5.28 o
   8   5   1       22.14       21.60      2.36 o
   9   5   1       27.22       17.84      2.36 o
  -9   6   1       21.01       27.14      3.10 o
  -8   6   1       96.68       83.79      2.46 o
  -7   6   1        6.58       10.31      0.92 o
  -6   6   1       41.29       40.45      1.32 o
  -5   6   1       38.37       35.06      0.95 o
  -4   6   1        0.38        0.42      0.37 o
  -3   6   1      450.94      440.75      4.47 o
  -2   6   1      224.13      274.15      2.78 o
  -1   6   1     2157.49     2238.75     15.93 o
   0   6   1      230.49      247.06      2.24 o
   1   6   1      919.67     1038.11      7.08 o
   2   6   1      134.11      138.98      1.49 o
   3   6   1       19.23        7.14      0.43 o
   4   6   1       10.84       13.32      0.67 o
   5   6   1      294.08      293.22      3.09 o
   6   6   1      276.13      292.37      4.64 o
   7   6   1       70.64       73.44      3.91 o
   8   6   1       75.14       66.81      3.91 o
   9   6   1       56.17       70.37      3.47 o
  -9   7   1       16.45       19.39      2.80 o
  -8   7   1       17.78       24.71      1.72 o
  -7   7   1       84.86       76.53      1.98 o
  -6   7   1       22.02       24.71      0.99 o
  -5   7   1       51.93       46.56      1.14 o
  -4   7   1      642.80      677.90      6.68 o
  -3   7   1     1323.59     1327.83     12.27 o
  -2   7   1      864.11      935.92      8.83 o
  -1   7   1      585.60      583.66      5.37 o
   0   7   1      241.18      263.94      2.58 o
   1   7   1     1005.57      961.93      7.25 o
   2   7   1      386.65      427.07      3.73 o
   3   7   1       49.42       47.99      0.92 o
   4   7   1     1204.74     1241.37     15.82 o
   5   7   1      222.68      210.81      2.53 o
   6   7   1       33.53       29.19      2.46 o
   7   7   1       55.87       51.42      2.82 o
   8   7   1       46.72       46.53      2.81 o
  -9   8   1       18.79       26.55      3.24 o
  -8   8   1        3.61        1.04      1.02 o
  -7   8   1        5.86        9.44      1.07 o
  -6   8   1       63.77       68.93      2.14 o
  -5   8   1      210.78      219.44      3.31 o
  -4   8   1       32.44       33.80      1.43 o
  -3   8   1      447.51      413.35      5.23 o
  -2   8   1        0.24       -0.24      0.32 o
  -1   8   1      120.34      116.58      2.11 o
   0   8   1      981.78     1106.03     11.35 o
   1   8   1       16.80       22.12      0.59 o
   2   8   1      376.66      367.64      3.78 o
   3   8   1      183.14      171.25      2.00 o
   4   8   1      640.65      650.62      5.84 o
   5   8   1      580.90      579.53      6.59 o
   6   8   1       88.00       75.65      1.98 o
   7   8   1       92.29       98.69      3.84 o
   8   8   1       49.97       52.75      3.07 o
  -9   9   1        8.96        4.20      2.21 o
  -8   9   1        2.57        0.88      1.92 o
  -7   9   1       56.62       52.78      3.24 o
  -6   9   1       14.75       12.21      1.51 o
  -5   9   1      188.13      178.39      2.96 o
  -4   9   1       37.15       39.16      1.61 o
  -3   9   1      311.31      303.38      4.19 o
  -2   9   1       43.78       47.84      1.02 o
  -1   9   1     1024.15      983.86     10.22 o
   0   9   1        6.89        8.65      0.58 o
   1   9   1       10.66        7.78      0.58 o
   2   9   1       22.20       21.75      0.71 o
   3   9   1     1336.30     1365.60     15.21 o
   4   9   1      158.56      156.97      2.14 o
   5   9   1       17.22       16.85      1.58 o
   6   9   1       10.44        8.74      2.88 o
   7   9   1        0.10       -0.91      1.29 o
   8   9   1        0.38        0.65      1.55 o
  -8  10   1        2.08        1.18      2.06 o
  -7  10   1       54.86       57.88      4.28 o
  -6  10   1       33.51       28.92      2.64 o
  -5  10   1       49.34       46.77      1.74 o
  -4  10   1      524.32      505.92      8.55 o
  -3  10   1      358.01      347.51      4.75 o
  -2  10   1        9.32        7.10      0.62 o
  -1  10   1       66.03       75.70      1.51 o
   0  10   1       16.63       17.69      0.81 o
   1  10   1      119.21      116.21      1.96 o
   2  10   1       51.91       53.34      1.00 o
   3  10   1      264.61      253.44      3.92 o
   4  10   1      269.48      262.60      4.56 o
   5  10   1       11.18       12.22      0.93 o
   6  10   1        9.26        8.53      1.67 o
   7  10   1       64.12       76.25      4.39 o
  -8  11   1       14.49       12.06      2.19 o
  -7  11   1       86.14       71.34      3.53 o
  -6  11   1        0.10        0.56      1.05 o
  -5  11   1      385.45      386.30      5.46 o
  -4  11   1      512.84      511.65      8.27 o
  -3  11   1      308.79      318.70      5.18 o
  -2  11   1       18.53       18.93      0.91 o
  -1  11   1       81.07       82.29      1.96 o
   0  11   1       35.94       28.42      2.34 o
   1  11   1      154.30      155.01      2.42 o
   2  11   1        0.68        0.87      0.44 o
   3  11   1      121.16      123.83      2.44 o
   4  11   1       26.42       24.39      1.11 o
   5  11   1        3.65        0.86      0.99 o
   6  11   1        0.43        0.01      1.35 o
   7  11   1       26.84       29.41      2.62 o
  -7  12   1      131.77      135.64      6.42 o
  -6  12   1       20.64       18.82      2.06 o
  -5  12   1       11.62        9.80      1.18 o
  -4  12   1      121.18      132.72      2.67 o
  -3  12   1        0.53       -0.46      0.67 o
  -2  12   1        0.49        0.27      0.55 o
  -1  12   1        0.30       -0.08      0.51 o
   0  12   1      258.58      255.57      3.83 o
   1  12   1       12.77       13.81      0.94 o
   2  12   1        7.79        6.33      0.88 o
   3  12   1       15.28       11.67      1.28 o
   4  12   1       63.54       58.64      1.82 o
   5  12   1       42.78       41.27      2.24 o
   6  12   1        7.68        6.29      1.73 o
   7  12   1       14.56       19.32      2.40 o
  -7  13   1        3.17        3.57      1.77 o
  -6  13   1        2.03        0.75      1.16 o
  -5  13   1       57.18       53.13      2.10 o
  -4  13   1       12.44       11.80      1.36 o
  -3  13   1     1403.21     1374.28     15.88 o
  -2  13   1       71.41       76.87      1.80 o
  -1  13   1      251.86      253.14      3.52 o
   0  13   1        7.52        5.15      0.73 o
   1  13   1       14.05       13.79      0.97 o
   2  13   1      106.13      111.45      2.70 o
   3  13   1        0.81       -0.87      0.84 o
   4  13   1        3.10        5.87      0.96 o
   5  13   1        0.33        0.21      1.17 o
   6  13   1       10.06        8.80      1.93 o
  -6  14   1        7.49        6.32      1.53 o
  -5  14   1       44.50       45.92      2.49 o
  -4  14   1        1.65        3.23      1.14 o
  -3  14   1      302.53      291.48      5.16 o
  -2  14   1        7.46       10.63      1.13 o
  -1  14   1       12.66       11.53      0.87 o
   0  14   1        8.13        9.95      0.83 o
   1  14   1      363.31      331.89      5.62 o
   2  14   1       72.69       76.83      2.24 o
   3  14   1      148.94      144.69      3.04 o
   4  14   1       82.01       82.42      2.63 o
   5  14   1       46.87       56.09      3.26 o
   6  14   1       79.10       90.66      6.05 o
  -6  15   1        0.21        1.00      1.69 o
  -5  15   1        2.16        5.03      1.47 o
  -4  15   1      283.08      295.22      5.44 o
  -3  15   1      409.65      427.91      8.64 o
  -2  15   1       15.55       12.77      1.39 o
  -1  15   1       75.81       79.44      2.55 o
   0  15   1        0.84        1.98      1.02 o
   1  15   1       63.45       73.67      2.52 o
   2  15   1       47.94       39.70      2.06 o
   3  15   1       92.71      107.77      2.71 o
   4  15   1       66.45       72.70      2.64 o
   5  15   1       51.56       58.87      4.65 o
  -5  16   1       86.08       93.43      3.54 o
  -4  16   1       20.32       28.98      1.93 o
  -3  16   1       20.97       17.12      1.57 o
  -2  16   1        2.65        2.82      1.33 o
  -1  16   1        2.91        2.42      1.09 o
   0  16   1       32.53       31.78      1.90 o
   1  16   1        3.55        2.05      1.14 o
   2  16   1       74.41       64.00      2.55 o
   3  16   1       25.19       25.40      1.64 o
   4  16   1        5.21        3.90      1.28 o
  -4  17   1       13.53       19.82      2.08 o
  -3  17   1        0.05        1.44      1.49 o
  -2  17   1        1.52        1.24      1.65 o
  -1  17   1       19.87       21.43      1.78 o
   0  17   1       49.82       49.07      2.72 o
   1  17   1       59.98       62.01      2.51 o
   2  17   1        0.04        1.28      1.23 o
   3  17   1      200.75      196.52      5.18 o
  -2  18   1        0.19        0.16      1.41 o
  -1  18   1        1.20       -1.93      1.29 o
   0  18   1        0.10       -0.08      1.23 o
   1  18   1        1.76        1.41      1.24 o
 -10   0   2        8.93        2.88      1.92 o
  -8   0   2       22.63       22.49      2.43 o
  -6   0   2       84.01       93.77      2.12 o
  -4   0   2       98.95      102.59      2.01 o
  -2   0   2      161.33      158.47      3.13 o
   2   0   2      117.04      121.06      2.26 o
   4   0   2     4190.48     4757.11    125.13 o
   6   0   2      106.70      109.88      2.05 o
   8   0   2        1.54        0.22      0.81 o
 -10   1   2        3.30        3.32      1.38 o
  -9   1   2        5.55        7.39      1.40 o
  -8   1   2       33.55       29.89      1.93 o
  -7   1   2       57.89       57.87      1.57 o
  -6   1   2      622.27      591.61      6.11 o
  -5   1   2       18.69       20.08      0.67 o
  -4   1   2      260.69      246.01      2.54 o
  -3   1   2      360.83      352.19      3.66 o
  -2   1   2     2731.79     2865.42     37.74 o
  -1   1   2      734.35      697.43      7.37 o
   1   1   2      292.22      291.70      2.23 o
   2   1   2        8.40        2.12      0.20 o
   3   1   2      769.32      806.27      7.61 o
   4   1   2        2.55        7.60      0.41 o
   5   1   2       22.86       27.32      0.97 o
   6   1   2       33.94       39.54      1.12 o
   7   1   2       87.23       85.25      1.60 o
   8   1   2       22.54       14.75      1.33 o
 -10   2   2        7.84        0.61      1.06 o
  -9   2   2        0.98        0.21      1.36 o
  -8   2   2      120.46      113.22      3.43 o
  -7   2   2      405.47      409.97      5.02 o
  -6   2   2       57.89       46.91      1.05 o
  -5   2   2        0.00       -0.45      0.30 o
  -4   2   2      254.93      312.00      3.39 o
  -3   2   2        6.61       11.99      0.58 o
   1   2   2      633.91      634.80      4.42 o
   2   2   2     3428.46     3437.72     38.13 o
   3   2   2     1107.69     1247.15     10.25 o
   4   2   2      957.03      975.06     10.95 o
   5   2   2       24.15       20.25      1.11 o
   6   2   2      172.90      169.18      2.76 o
   7   2   2       25.09       23.68      1.25 o
   8   2   2        1.03        2.88      1.18 o
   9   2   2        4.48       -0.59      2.43 o
 -10   3   2      128.91      133.72      3.43 o
  -9   3   2       12.48       13.76      1.36 o
  -8   3   2      186.91      181.26      3.77 o
  -7   3   2      103.18       95.14      2.01 o
  -6   3   2      104.45       95.48      1.56 o
  -5   3   2       51.12       49.17      1.02 o
  -4   3   2        0.07        7.56      1.38 o
  -3   3   2       12.22       18.51      0.84 o
  -2   3   2     3429.46     3527.99     40.25 o
  -1   3   2     2575.43     2731.13     23.58 o
   0   3   2       79.62       76.30      0.80 o
   1   3   2        0.85        0.47      0.16 o
   2   3   2      772.18      780.44      5.62 o
   3   3   2       11.78       11.01      0.42 o
   4   3   2       20.71       20.13      0.62 o
   5   3   2        1.86        3.59      0.69 o
   6   3   2       28.25       19.10      0.92 o
   7   3   2       25.99       21.09      1.77 o
   8   3   2       87.89       95.44      9.59 o
 -10   4   2        2.95        1.47      1.41 o
  -9   4   2       91.99       96.38      2.80 o
  -8   4   2      488.92      453.71      7.39 o
  -7   4   2       23.63       22.12      0.84 o
  -6   4   2       26.21       23.48      0.88 o
  -5   4   2        6.66       14.48      0.65 o
  -4   4   2      371.37      403.93      4.38 o
  -3   4   2      652.55      688.98      6.93 o
  -2   4   2     1106.68     1037.34      9.32 o
  -1   4   2        5.25        2.65      0.26 o
   1   4   2      911.16      953.29      6.28 o
   2   4   2     1920.17     1929.15     14.82 o
   3   4   2        0.39        0.57      0.32 o
   4   4   2      414.56      397.02      4.39 o
   5   4   2        2.05        2.15      0.59 o
   6   4   2      240.44      230.11      3.50 o
   7   4   2       75.06       81.54      2.98 o
   8   4   2       21.24       28.54      2.17 o
 -10   5   2       32.51       30.15      2.49 o
  -9   5   2       48.13       46.87      2.14 o
  -8   5   2       91.20      103.77      2.80 o
  -7   5   2       87.01       94.29      1.60 o
  -6   5   2      479.93      486.07      4.92 o
  -5   5   2        0.05       -0.18      0.40 o
  -4   5   2      186.34      147.12      2.25 o
  -3   5   2      276.00      271.78      3.50 o
  -2   5   2        9.47        9.36      0.41 o
  -1   5   2      430.28      433.84      3.71 o
   0   5   2        0.08       -0.23      0.19 o
   1   5   2      807.63      891.69      6.38 o
   2   5   2      442.37      439.00      3.49 o
   3   5   2       53.86       44.43      0.76 o
   4   5   2      719.89      689.00      7.69 o
   5   5   2        8.06        9.85      0.77 o
   6   5   2       22.38       17.31      1.15 o
   7   5   2      279.86      273.81      6.56 o
   8   5   2        3.99        6.27      1.44 o
 -10   6   2       19.85       12.59      1.95 o
  -9   6   2        1.08        1.40      0.99 o
  -8   6   2        1.88        0.27      0.86 o
  -7   6   2      201.41      186.10      2.89 o
  -6   6   2       77.04       84.58      1.64 o
  -5   6   2       88.37       93.18      1.65 o
  -4   6   2     3337.41     3630.69     34.28 o
  -3   6   2      197.48      231.12      3.14 o
  -2   6   2       53.36       64.11      1.19 o
  -1   6   2      174.97      177.72      1.75 o
   0   6   2      276.50      245.63      2.69 o
   1   6   2     1007.99     1093.73      8.61 o
   2   6   2     1809.75     1815.29     14.65 o
   3   6   2      403.68      425.13      3.99 o
   4   6   2      522.73      507.87      5.10 o
   5   6   2      325.61      341.10      6.49 o
   6   6   2      142.48      134.09      4.07 o
   7   6   2       13.76       17.53      1.80 o
   8   6   2        8.61        6.31      1.48 o
  -9   7   2       13.43       15.19      1.43 o
  -8   7   2        0.86        3.05      0.94 o
  -7   7   2       72.80       72.69      1.72 o
  -6   7   2      220.05      218.53      3.29 o
  -5   7   2      126.35      137.00      2.17 o
  -4   7   2      541.24      533.65      5.90 o
  -3   7   2      379.85      404.38      5.01 o
  -2   7   2      106.00      123.70      1.81 o
  -1   7   2      163.97      169.78      2.28 o
   0   7   2      355.68      392.02      4.04 o
   1   7   2        0.00       -0.33      0.23 o
   2   7   2       92.34       97.65      1.21 o
   3   7   2        1.67        4.36      0.37 o
   4   7   2        4.16        5.25      0.52 o
   5   7   2       26.11       28.08      1.32 o
   6   7   2      311.47      329.11      7.65 o
   7   7   2      147.90      123.74      4.16 o
   8   7   2        9.18        7.14      1.62 o
  -9   8   2        2.48        3.82      1.84 o
  -8   8   2        0.30        0.44      0.89 o
  -7   8   2       27.10       25.31      1.38 o
  -6   8   2       11.20       10.97      1.19 o
  -5   8   2        3.54        3.25      0.58 o
  -4   8   2        2.93        2.37      0.57 o
  -3   8   2        0.50        0.09      0.45 o
  -2   8   2       88.78       89.89      1.66 o
  -1   8   2      762.11      776.04      8.96 o
   0   8   2       81.88       48.53      1.05 o
   1   8   2      234.74      256.37      2.63 o
   2   8   2      750.07      775.94      6.34 o
   3   8   2      107.15      108.16      1.68 o
   4   8   2     1068.85     1041.25      9.93 o
   5   8   2      392.80      385.01      6.74 o
   6   8   2      125.87      119.23      4.09 o
   7   8   2       17.63       16.37      1.96 o
   8   8   2        1.71        0.21      1.42 o
  -9   9   2        2.39        2.73      2.29 o
  -8   9   2       56.44       67.92      3.02 o
  -7   9   2       33.02       32.75      2.45 o
  -6   9   2      169.38      165.38      3.25 o
  -5   9   2       66.49       65.13      1.71 o
  -4   9   2       18.22       13.85      0.95 o
  -3   9   2       67.22       69.23      1.58 o
  -2   9   2       80.80       69.31      1.39 o
  -1   9   2      234.35      259.58      4.09 o
   0   9   2      119.82      135.51      2.11 o
   1   9   2       13.22       11.64      0.66 o
   2   9   2       56.89       43.41      0.93 o
   3   9   2        8.47       10.99      0.65 o
   4   9   2       36.61       40.99      1.21 o
   5   9   2       22.19       21.39      1.52 o
   6   9   2       11.14       10.51      1.70 o
   7   9   2        8.10        6.67      1.65 o
  -8  10   2        3.32        3.86      1.28 o
  -7  10   2       15.42       13.86      1.85 o
  -6  10   2        5.07        6.70      1.15 o
  -5  10   2       38.23       37.59      1.62 o
  -4  10   2        0.39       -0.70      0.69 o
  -3  10   2       30.12       29.89      1.59 o
  -2  10   2       74.95       68.37      1.61 o
  -1  10   2       94.43       99.85      1.92 o
   0  10   2     1135.07     1123.71     12.38 o
   1  10   2        0.57       -0.05      0.48 o
   2  10   2      810.02      792.54      8.02 o
   3  10   2      102.75      101.81      1.56 o
   4  10   2       34.03       36.22      1.41 o
   5  10   2       34.21       35.91      1.92 o
   6  10   2       65.28       56.87      4.31 o
   7  10   2       33.15       38.77      2.87 o
  -8  11   2       57.60       51.91      4.57 o
  -7  11   2       95.09       93.84      3.85 o
  -6  11   2      360.81      356.76      6.60 o
  -5  11   2       87.95       80.01      2.29 o
  -4  11   2      112.96      108.74      2.34 o
  -3  11   2        4.73        5.16      0.68 o
  -2  11   2      105.10       97.30      2.00 o
  -1  11   2      505.90      513.81      6.50 o
   0  11   2      359.20      359.34      4.51 o
   1  11   2       18.59       18.59      1.02 o
   2  11   2      133.02      116.57      2.16 o
   3  11   2        6.64        4.75      0.67 o
   4  11   2       12.83       12.33      1.12 o
   5  11   2        1.29        2.24      1.12 o
   6  11   2        5.05        8.06      1.78 o
   7  11   2        4.11        6.51      1.84 o
  -8  12   2        0.46        1.92      2.51 o
  -7  12   2        0.01        3.32      2.14 o
  -6  12   2        1.88        1.64      1.12 o
  -5  12   2        6.85        8.39      0.97 o
  -4  12   2     1116.64     1136.92     13.44 o
  -3  12   2      147.80      154.47      4.26 o
  -2  12   2      438.30      439.49      5.87 o
  -1  12   2       77.09       71.75      2.10 o
   0  12   2      464.02      463.38      5.63 o
   1  12   2        0.75       -0.15      0.63 o
   2  12   2      276.18      291.98      4.00 o
   3  12   2        0.15        0.58      0.99 o
   4  12   2       16.18       19.47      1.62 o
   5  12   2       52.60       57.61      3.17 o
   6  12   2       19.55       25.97      4.28 o
  -7  13   2        3.54        4.66      1.75 o
  -6  13   2       63.87       73.79      2.95 o
  -5  13   2       51.28       49.41      2.05 o
  -4  13   2      344.81      308.57      4.89 o
  -3  13   2      144.09      141.78      2.94 o
  -2  13   2       73.06       62.84      1.79 o
  -1  13   2       89.32       85.72      1.99 o
   0  13   2       10.31       10.36      0.93 o
   1  13   2       93.53      104.71      2.35 o
   2  13   2      153.86      130.77      2.52 o
   3  13   2       11.81       12.66      1.13 o
   4  13   2      211.66      206.22      4.81 o
   5  13   2       11.32        7.12      1.46 o
   6  13   2       21.78       23.01      2.58 o
  -6  14   2        4.36        4.39      1.45 o
  -5  14   2       10.98       13.99      1.41 o
  -4  14   2      222.11      223.52      5.70 o
  -3  14   2        0.21        0.89      1.02 o
  -2  14   2      193.22      200.12      3.43 o
  -1  14   2        2.81        2.54      0.76 o
   0  14   2      437.15      427.58      6.98 o
   1  14   2       62.37       72.07      2.08 o
   2  14   2      240.95      268.92      6.69 o
   3  14   2       70.95       74.92      2.79 o
   4  14   2       31.36       36.72      2.31 o
   5  14   2      113.06      132.43      5.04 o
  -6  15   2       27.35       20.25      2.04 o
  -5  15   2       42.23       42.75      2.79 o
  -4  15   2       56.21       62.48      2.93 o
  -3  15   2       61.40       58.00      2.32 o
  -2  15   2       50.84       54.99      3.39 o
  -1  15   2       13.38       11.61      1.53 o
   0  15   2       31.33       27.09      1.51 o
   1  15   2      108.41       95.63      3.15 o
   2  15   2       35.92       28.01      1.93 o
   3  15   2       61.72       60.60      2.75 o
   4  15   2        6.64        9.46      1.61 o
  -5  16   2       38.32       44.47      2.67 o
  -4  16   2       72.08       80.06      2.76 o
  -3  16   2        8.07        6.18      1.29 o
  -2  16   2       51.09       55.86      2.73 o
  -1  16   2        0.06        1.48      1.29 o
   0  16   2      208.95      202.45      5.48 o
   1  16   2       19.72       13.53      1.72 o
   2  16   2      114.68      112.14      3.63 o
   3  16   2        3.19        0.59      1.72 o
  -4  17   2       10.90        9.58      1.77 o
  -3  17   2       29.50       32.72      2.49 o
  -2  17   2        2.20        2.65      1.43 o
  -1  17   2       13.58       15.89      1.84 o
   0  17   2       16.25       15.48      1.89 o
   1  17   2       24.37       21.62      2.03 o
   2  17   2        0.61       -1.46      1.72 o
  -1  18   2        0.08        0.99      1.61 o
   0  18   2        1.92        2.45      1.41 o
  -9   0   3       97.94      114.14      5.16 o
  -7   0   3      523.13      524.54      8.09 o
  -5   0   3      527.54      522.47      7.86 o
  -3   0   3     1204.91     1103.04     15.05 o
  -1   0   3        0.48       -0.58      0.39 o
   1   0   3        6.96       11.13      0.47 o
   3   0   3        3.46        6.92      0.97 o
   5   0   3       63.18       57.39      1.99 o
   7   0   3       72.16       75.65      4.94 o
 -10   1   3        6.16        4.19      1.40 o
  -9   1   3        3.84        6.61      1.40 o
  -8   1   3      195.13      200.63      5.34 o
  -7   1   3      647.88      616.78      6.55 o
  -6   1   3       18.62       17.43      0.74 o
  -5   1   3      269.26      276.34      3.20 o
  -4   1   3      359.00      369.39      3.98 o
  -2   1   3     1807.17     1798.48     18.62 o
   0   1   3     3318.47     3329.86     59.02 o
   1   1   3      909.90      853.22      7.25 o
   2   1   3      289.83      330.17      3.54 o
   3   1   3     1007.25      949.24      9.39 o
   4   1   3       31.05       32.76      0.67 o
   5   1   3      137.07      116.65      1.55 o
   6   1   3        0.07        0.04      0.52 o
   7   1   3        2.27        4.84      1.66 o
   8   1   3       21.96       21.43      2.41 o
 -10   2   3        2.77        4.11      1.42 o
  -9   2   3      177.58      188.75      4.97 o
  -8   2   3      356.42      367.29      6.31 o
  -7   2   3      887.84      915.49      9.31 o
  -6   2   3        1.93        3.69      0.48 o
  -5   2   3        0.73       -0.32      0.36 o
  -4   2   3       25.29       48.05      1.60 o
  -3   2   3      862.49      936.18      9.14 o
  -2   2   3      877.63      865.03      8.40 o
  -1   2   3       71.36       81.36      1.27 o
   1   2   3       84.12      101.43      1.00 o
   2   2   3      207.17      187.79      2.42 o
   3   2   3       73.41       93.22      1.05 o
   4   2   3      110.54      114.83      1.71 o
   5   2   3       65.78       65.68      1.60 o
   6   2   3       11.88       13.20      0.77 o
   7   2   3      133.84      141.30      3.88 o
   8   2   3        0.01        1.01      1.58 o
 -10   3   3        6.98        9.77      1.39 o
  -9   3   3       47.99       51.45      2.75 o
  -8   3   3       56.14       53.08      1.82 o
  -7   3   3       28.21       22.52      1.44 o
  -6   3   3        9.07       10.47      0.65 o
  -5   3   3     1091.64     1092.61     12.43 o
  -4   3   3     2886.03     3052.09     37.50 o
  -3   3   3     1088.67     1103.00     10.71 o
  -2   3   3      377.17      345.03      3.67 o
   0   3   3       40.66       45.56      0.67 o
   1   3   3      686.24      628.05      4.79 o
   2   3   3       55.42       68.67      0.85 o
   3   3   3      469.65      485.33      4.13 o
   4   3   3        3.65        5.51      0.42 o
   5   3   3        1.62        1.20      0.59 o
   6   3   3       10.70        8.85      1.01 o
   7   3   3        8.33        9.34      1.08 o
   8   3   3        0.77        1.28      1.00 o
 -10   4   3       28.57       30.69      1.93 o
  -9   4   3      282.44      291.39      9.25 o
  -8   4   3       33.30       40.62      1.40 o
  -7   4   3      183.94      183.84      2.42 o
  -6   4   3       15.76       15.55      0.77 o
  -5   4   3       14.66       18.24      0.86 o
  -4   4   3      868.74      886.27      8.90 o
  -3   4   3      122.58      177.61      2.27 o
  -2   4   3      146.17      161.90      1.89 o
  -1   4   3       32.76       32.60      0.72 o
   0   4   3       81.38       77.14      0.85 o
   1   4   3      280.08      337.26      2.62 o
   2   4   3       88.17       97.55      1.04 o
   3   4   3      128.90      128.75      1.53 o
   4   4   3        4.95        6.52      0.48 o
   5   4   3      197.07      206.06      2.90 o
   6   4   3        7.43        6.63      1.44 o
   7   4   3      172.25      178.96      3.99 o
   8   4   3        0.11       -0.22      1.23 o
 -10   5   3       24.69       32.69      1.98 o
  -9   5   3        9.95       16.08      1.46 o
  -8   5   3       29.26       26.07      1.37 o
  -7   5   3        5.45        3.28      0.63 o
  -6   5   3        2.06        2.96      0.60 o
  -5   5   3      395.86      418.86      5.19 o
  -4   5   3        0.02        2.44      0.54 o
  -3   5   3      744.63      739.41      8.13 o
  -2   5   3       56.99       61.11      1.04 o
  -1   5   3     3076.42     3173.12     25.78 o
   0   5   3     3433.92     3678.17     27.16 o
   1   5   3     1997.24     2001.77     14.55 o
   2   5   3       23.93       17.58      0.52 o
   3   5   3      704.73      670.06      8.93 o
   4   5   3        2.09        1.60      0.41 o
   5   5   3       36.21       33.99      1.13 o
   6   5   3       16.60       17.44      1.37 o
   7   5   3       67.39       75.79      2.73 o
   8   5   3       13.04       12.81      1.52 o
 -10   6   3        5.97        5.98      1.29 o
  -9   6   3        9.11       11.61      1.36 o
  -8   6   3       72.40       64.28      1.97 o
  -7   6   3       79.47       81.04      1.84 o
  -6   6   3        0.53        0.14      0.56 o
  -5   6   3      141.35      138.45      2.36 o
  -4   6   3      238.60      263.95      3.61 o
  -3   6   3      680.01      655.42      7.50 o
  -2   6   3      136.54      153.90      2.59 o
  -1   6   3      126.57      120.42      1.52 o
   0   6   3       47.21       45.32      0.79 o
   1   6   3      148.87      168.40      1.73 o
   2   6   3       24.20       22.50      0.53 o
   3   6   3       42.63       44.15      0.85 o
   4   6   3      136.26      140.32      1.87 o
   5   6   3      183.40      197.56      2.94 o
   6   6   3       60.15       70.02      2.43 o
   7   6   3       25.13       33.47      1.94 o
   8   6   3        0.02        0.33      1.26 o
  -9   7   3        0.03        1.33      1.03 o
  -8   7   3       15.04       19.36      1.29 o
  -7   7   3      146.66      135.26      2.85 o
  -6   7   3       13.77       14.60      1.38 o
  -5   7   3       91.43       91.68      2.11 o
  -4   7   3      482.68      502.35      6.85 o
  -3   7   3      661.71      645.37      8.39 o
  -2   7   3       18.90       12.79      0.82 o
  -1   7   3     1360.76     1296.09     12.90 o
   0   7   3       28.52       36.56      0.78 o
   1   7   3      139.17      123.95      2.16 o
   2   7   3       54.13       60.80      0.97 o
   3   7   3      287.10      282.52      3.08 o
   4   7   3       58.28       56.11      1.20 o
   5   7   3      132.82      121.92      2.56 o
   6   7   3        4.30        6.17      1.34 o
   7   7   3        1.13        3.78      1.12 o
  -9   8   3       31.65       40.67      2.18 o
  -8   8   3       49.55       45.31      2.30 o
  -7   8   3      224.27      221.12      3.99 o
  -6   8   3       15.15       17.35      1.18 o
  -5   8   3       24.23       28.86      2.58 o
  -4   8   3       73.83       72.31      2.58 o
  -3   8   3       44.02       36.57      1.39 o
  -2   8   3       22.00       22.94      1.19 o
  -1   8   3      115.84      117.62      2.07 o
   0   8   3      820.46      793.24      9.19 o
   1   8   3        4.72        5.61      0.47 o
   2   8   3      481.20      469.48      5.83 o
   3   8   3      107.94      106.88      2.57 o
   4   8   3     1266.25     1315.13     11.15 o
   5   8   3       30.71       23.77      1.29 o
   6   8   3       71.70       68.64      2.46 o
   7   8   3        1.24        5.88      1.64 o
  -9   9   3       18.84       17.92      1.64 o
  -8   9   3       33.92       28.38      2.50 o
  -7   9   3        4.58        4.07      0.97 o
  -6   9   3       24.61       23.65      2.24 o
  -5   9   3       86.23       77.09      1.86 o
  -4   9   3        0.01        0.25      0.57 o
  -3   9   3      794.68      794.77      9.31 o
  -2   9   3        4.27        3.00      0.57 o
  -1   9   3      620.80      603.52      7.27 o
   0   9   3        0.03        0.06      0.50 o
   1   9   3      800.72      787.11      7.34 o
   2   9   3       90.33       87.05      1.66 o
   3   9   3        0.79        1.12      0.46 o
   4   9   3        9.06       11.63      0.85 o
   5   9   3        3.25        1.00      0.78 o
   6   9   3       12.29       12.71      1.82 o
   7   9   3      134.87      136.36      4.71 o
  -9  10   3       22.74       29.33      2.00 o
  -8  10   3        7.01        4.77      2.10 o
  -7  10   3       33.10       35.11      2.53 o
  -6  10   3       50.12       51.66      2.13 o
  -5  10   3       79.26       71.95      2.00 o
  -4  10   3       99.68      105.04      2.52 o
  -3  10   3      141.55      121.63      2.29 o
  -2  10   3      725.34      711.06      8.57 o
  -1  10   3       58.45       56.27      1.39 o
   0  10   3       78.58       82.04      1.85 o
   1  10   3       12.22       13.35      0.99 o
   2  10   3      102.88      103.15      1.79 o
   3  10   3      426.24      451.22      5.86 o
   4  10   3        1.68        1.57      0.74 o
   5  10   3       34.25       38.54      2.04 o
   6  10   3       12.25       15.12      2.04 o
  -8  11   3       13.51       12.98      2.88 o
  -7  11   3       62.94       55.90      2.60 o
  -6  11   3        5.57        4.88      1.04 o
  -5  11   3        0.97       -1.12      0.95 o
  -4  11   3      742.39      743.67     10.22 o
  -3  11   3      178.20      172.06      3.21 o
  -2  11   3        1.66        2.27      0.69 o
  -1  11   3     1645.62     1630.32     32.97 o
   0  11   3      331.45      311.18      4.51 o
   1  11   3      179.45      163.98      3.20 o
   2  11   3       22.66       24.45      1.23 o
   3  11   3      510.07      527.77      6.92 o
   4  11   3        0.46        0.39      0.96 o
   5  11   3       17.18       18.16      1.64 o
   6  11   3        5.42        6.02      1.75 o
  -8  12   3        0.09        1.92      2.36 o
  -7  12   3        3.32        6.40      1.77 o
  -6  12   3       40.96       35.54      2.15 o
  -5  12   3       90.68       86.96      4.70 o
  -4  12   3       95.88       89.05      2.87 o
  -3  12   3      717.24      710.27      8.86 o
  -2  12   3       11.27       14.25      0.97 o
  -1  12   3      135.81      133.89      3.01 o
   0  12   3      309.87      280.42      4.74 o
   1  12   3        4.08        5.87      0.94 o
   2  12   3        9.41        9.74      0.98 o
   3  12   3       32.14       31.67      1.41 o
   4  12   3        3.47        3.60      1.71 o
   5  12   3       55.86       63.86      2.83 o
   6  12   3        4.03        5.64      1.84 o
  -7  13   3        2.75        2.91      1.92 o
  -6  13   3        3.19        2.67      1.58 o
  -5  13   3       56.87       60.93      2.28 o
  -4  13   3        1.46        1.98      0.92 o
  -3  13   3        2.85        5.37      0.89 o
  -2  13   3       19.92       21.60      1.18 o
  -1  13   3       27.71       27.60      1.50 o
   0  13   3        3.81        2.57      0.91 o
   1  13   3      570.75      544.29      8.02 o
   2  13   3        1.09        1.58      0.92 o
   3  13   3       96.86       99.85      2.76 o
   4  13   3        1.80        2.89      1.26 o
   5  13   3       56.37       59.16      5.86 o
  -7  14   3        6.95        7.59      1.98 o
  -6  14   3       10.16        7.83      1.99 o
  -5  14   3        2.75        1.21      1.17 o
  -4  14   3        1.27        3.12      1.17 o
  -3  14   3      249.92      236.13      4.44 o
  -2  14   3        6.06        5.25      0.90 o
  -1  14   3        7.82        8.69      1.08 o
   0  14   3       35.88       36.02      1.73 o
   1  14   3       40.88       41.37      1.84 o
   2  14   3       14.71       12.27      1.28 o
   3  14   3        9.68        8.63      1.47 o
   4  14   3       59.72       60.63      3.12 o
  -6  15   3        0.06       -0.71      1.30 o
  -5  15   3       16.98       13.48      1.48 o
  -4  15   3      239.65      259.75      5.00 o
  -3  15   3        0.06        0.68      0.98 o
  -2  15   3       38.89       38.93      2.31 o
  -1  15   3      117.05      114.83      2.92 o
   0  15   3       85.28       75.06      2.43 o
   1  15   3      150.96      152.19      3.49 o
   2  15   3       15.97       12.77      1.38 o
   3  15   3        0.12       -0.85      1.38 o
   4  15   3        4.27        0.15      1.35 o
  -5  16   3        2.18        1.02      1.43 o
  -4  16   3        0.54        1.26      1.51 o
  -3  16   3       29.75       38.54      2.86 o
  -2  16   3       19.59       19.73      1.93 o
  -1  16   3       36.70       37.26      2.42 o
   0  16   3       31.82       28.42      2.16 o
   1  16   3        1.72        2.15      1.35 o
   2  16   3       13.19        9.57      1.99 o
   3  16   3       37.55       43.71      3.26 o
  -4  17   3       22.04       37.27      2.67 o
  -3  17   3      106.41      123.31      4.14 o
  -2  17   3        0.13        1.45      1.47 o
  -1  17   3      134.25      145.63      4.31 o
   0  17   3        7.68        8.13      1.68 o
   1  17   3        4.50        5.53      2.03 o
 -10   0   4       10.47       16.96      2.73 o
  -8   0   4     1362.61     1318.29     47.01 o
  -6   0   4      289.14      285.04      6.84 o
  -4   0   4      754.69      783.77     16.33 o
  -2   0   4     2423.03     2457.51     46.45 o
   0   0   4       82.65       68.02      1.53 o
   2   0   4      815.23      781.74     11.84 o
   4   0   4      107.09       86.60      1.62 o
   6   0   4      393.90      371.34     12.76 o
 -10   1   4       81.90       72.85      3.23 o
  -9   1   4        0.27        0.62      1.14 o
  -8   1   4      269.07      270.80      7.21 o
  -7   1   4        0.02        1.02      0.71 o
  -6   1   4      380.09      415.26      4.69 o
  -5   1   4      202.36      228.05      2.85 o
  -4   1   4      319.63      262.30      4.57 o
  -3   1   4      128.70      133.87      1.98 o
  -2   1   4      477.07      482.70      5.78 o
  -1   1   4        2.64        2.26      0.62 o
   0   1   4       44.52       42.04      0.82 o
   1   1   4        1.31        1.82      0.33 o
   2   1   4     1001.54      998.75     10.93 o
   3   1   4        2.61        4.16      0.33 o
   4   1   4       14.51       12.48      0.61 o
   5   1   4        0.00        0.59      1.09 o
   6   1   4       46.92       58.61      3.10 o
   7   1   4       54.04       50.65      3.13 o
 -10   2   4       29.43       41.73      2.58 o
  -9   2   4        3.98        3.76      1.25 o
  -8   2   4       22.01       12.96      1.35 o
  -7   2   4      371.24      367.64      7.46 o
  -6   2   4      316.94      304.76      4.02 o
  -5   2   4      417.48      447.61      5.37 o
  -4   2   4     2215.33     2439.96     25.41 o
  -3   2   4      398.04      429.53      5.02 o
  -2   2   4     2109.91     2082.49     32.43 o
  -1   2   4      136.60      129.54      3.49 o
   0   2   4       22.34       17.35      0.79 o
   1   2   4      664.90      671.24      6.43 o
   2   2   4      275.34      236.41      2.65 o
   3   2   4      482.78      525.75      4.77 o
   4   2   4      230.51      214.03      3.95 o
   5   2   4        0.30        0.35      0.51 o
   6   2   4      212.37      207.37      4.06 o
   7   2   4       26.48       27.44      2.57 o
 -10   3   4        3.75        3.96      1.46 o
  -9   3   4       34.30       36.34      2.34 o
  -8   3   4        4.17        3.66      1.03 o
  -7   3   4        9.28        8.00      1.59 o
  -6   3   4     1332.55     1364.36     17.26 o
  -5   3   4        3.94        3.12      0.66 o
  -4   3   4     1599.47     1530.54     18.18 o
  -3   3   4      167.92      192.53      2.66 o
  -2   3   4        0.18        3.28      0.95 o
  -1   3   4     1374.81     1507.60     14.43 o
   0   3   4     3105.79     3199.36     25.25 o
   1   3   4      141.38      164.86      1.73 o
   2   3   4       19.13       24.65      0.66 o
   3   3   4       14.24       16.91      0.63 o
   4   3   4      640.04      622.06      6.76 o
   5   3   4        9.64        9.52      0.79 o
   6   3   4      215.86      217.21      4.36 o
   7   3   4        5.53        6.56      0.98 o
 -10   4   4       25.46       35.89      2.10 o
  -9   4   4       16.61       15.95      1.46 o
  -8   4   4       80.51       88.35      3.38 o
  -7   4   4       31.37       29.61      1.36 o
  -6   4   4        1.32       -1.03      0.91 o
  -5   4   4      100.10      109.42      3.16 o
  -4   4   4     4071.88     4121.31     54.61 o
  -3   4   4      322.35      352.14      4.85 o
  -2   4   4       50.83       48.07      1.07 o
  -1   4   4        1.98        4.77      0.45 o
   0   4   4      505.79      578.34      5.62 o
   1   4   4      845.46      943.25      8.45 o
   2   4   4      238.95      229.45      2.27 o
   3   4   4       18.73       16.42      0.59 o
   4   4   4     1269.36     1224.76     12.71 o
   5   4   4       14.58       16.78      1.33 o
   6   4   4       27.22       30.37      1.77 o
   7   4   4        0.98        2.22      0.93 o
 -10   5   4       13.74       15.91      2.08 o
  -9   5   4        0.68        1.49      1.00 o
  -8   5   4       77.75       75.06      1.86 o
  -7   5   4        2.63        3.07      0.70 o
  -6   5   4      328.40      320.94      4.87 o
  -5   5   4       43.06       47.07      1.67 o
  -4   5   4      765.04      778.94      9.88 o
  -3   5   4       30.10       30.68      1.12 o
  -2   5   4      178.18      155.02      2.59 o
  -1   5   4        0.26        0.34      0.34 o
   0   5   4     1534.83     1707.95     14.57 o
   1   5   4       75.47       93.42      1.16 o
   2   5   4        5.59        1.06      0.32 o
   3   5   4       19.63       21.56      0.86 o
   4   5   4        2.29        3.88      0.52 o
   5   5   4        2.13        2.01      0.55 o
   6   5   4       77.55       88.25      4.89 o
   7   5   4       20.15       22.57      1.58 o
 -10   6   4        4.05        8.38      1.44 o
  -9   6   4        0.03       -0.66      0.96 o
  -8   6   4      154.84      132.47      2.58 o
  -7   6   4       22.34       18.01      1.23 o
  -6   6   4      282.46      266.95      4.31 o
  -5   6   4       39.26       33.67      1.95 o
  -4   6   4      187.48      197.08      3.32 o
  -3   6   4      116.24      117.65      2.29 o
  -2   6   4      353.67      344.36      4.85 o
  -1   6   4      211.80      241.52      2.96 o
   0   6   4      180.92      132.83      1.42 o
   1   6   4       15.74       22.09      0.60 o
   2   6   4      134.19      129.56      1.86 o
   3   6   4       13.34       11.00      0.60 o
   4   6   4      226.55      216.73      2.72 o
   5   6   4      208.60      215.76      3.65 o
   6   6   4      275.41      273.43      6.94 o
   7   6   4       58.94       57.47      3.83 o
 -10   7   4       85.22       88.71      3.16 o
  -9   7   4        5.52        5.54      1.22 o
  -8   7   4      156.23      152.36      2.82 o
  -7   7   4       24.05       19.69      1.32 o
  -6   7   4      106.25      113.19      3.28 o
  -5   7   4      228.88      227.81      3.84 o
  -4   7   4      876.85      861.03     10.99 o
  -3   7   4        1.67        3.80      0.90 o
  -2   7   4      206.90      203.50      3.33 o
  -1   7   4      390.37      414.96      4.72 o
   0   7   4       71.94       84.04      1.44 o
   1   7   4        6.77        6.66      0.45 o
   2   7   4       64.15       56.06      1.20 o
   3   7   4       37.18       38.89      1.04 o
   4   7   4       21.38       19.62      1.14 o
   5   7   4        0.90        1.67      0.80 o
   6   7   4        0.15        2.15      1.12 o
   7   7   4        4.05        7.07      1.57 o
  -9   8   4        9.27       12.61      1.48 o
  -8   8   4       73.84       55.25      3.87 o
  -7   8   4        3.50        2.46      0.93 o
  -6   8   4       82.62       84.26      3.84 o
  -5   8   4       57.80       56.01      1.83 o
  -4   8   4      943.83      938.77     11.98 o
  -3   8   4      149.50      160.37      2.99 o
  -2   8   4      610.15      607.54      8.04 o
  -1   8   4      475.86      453.98      5.16 o
   0   8   4      298.64      299.33      3.19 o
   1   8   4       81.44       79.52      1.46 o
   2   8   4      558.46      532.26      5.74 o
   3   8   4       42.32       39.63      1.09 o
   4   8   4       29.34       30.33      1.26 o
   5   8   4       36.62       36.29      1.57 o
   6   8   4       60.71       61.46      3.04 o
  -9   9   4        0.91        0.00      1.09 o
  -8   9   4       11.36       16.28      1.67 o
  -7   9   4        4.23        3.77      0.99 o
  -6   9   4      183.82      183.26      3.60 o
  -5   9   4        0.00       -0.29      0.78 o
  -4   9   4      180.96      176.56      3.36 o
  -3   9   4       13.49       12.47      1.75 o
  -2   9   4      232.22      217.82      4.08 o
  -1   9   4       44.42       49.47      1.13 o
   0   9   4       68.33       68.94      1.68 o
   1   9   4       31.60       25.95      0.96 o
   2   9   4      168.44      157.73      2.19 o
   3   9   4        3.60        4.91      0.93 o
   4   9   4      189.87      177.36      3.57 o
   5   9   4        4.19        5.18      1.21 o
   6   9   4       17.78       23.90      2.28 o
  -9  10   4        3.93        1.64      1.24 o
  -8  10   4       26.31       21.02      1.89 o
  -7  10   4      124.41      116.12      2.94 o
  -6  10   4        2.91        3.84      1.50 o
  -5  10   4        0.37       -0.83      1.05 o
  -4  10   4      965.38      961.52     12.51 o
  -3  10   4     1280.95     1261.36     15.79 o
  -2  10   4      133.15      143.01      2.65 o
  -1  10   4        3.43        3.74      1.03 o
   0  10   4      248.02      240.25      4.08 o
   1  10   4        6.11        6.83      0.88 o
   2  10   4       41.22       34.33      1.21 o
   3  10   4       70.94       58.83      2.01 o
   4  10   4       40.89       40.17      1.81 o
   5  10   4        0.93        1.13      1.06 o
   6  10   4       24.37       24.49      2.43 o
  -8  11   4        3.97        3.06      1.30 o
  -7  11   4       35.01       33.23      1.84 o
  -6  11   4        0.02        0.36      0.91 o
  -5  11   4       15.20       12.84      1.67 o
  -4  11   4      292.45      276.29      4.20 o
  -3  11   4      357.86      328.81      4.26 o
  -2  11   4       31.18       30.71      1.35 o
  -1  11   4      340.72      331.73      6.11 o
   0  11   4       38.44       37.59      1.58 o
   1  11   4       69.39       59.27      1.89 o
   2  11   4      113.89      111.67      2.42 o
   3  11   4        3.93        1.31      0.87 o
   4  11   4      100.58       93.00      2.65 o
   5  11   4        7.06        4.20      1.20 o
  -8  12   4        6.87        4.44      2.10 o
  -7  12   4       12.48       13.07      1.40 o
  -6  12   4       23.28       19.28      1.55 o
  -5  12   4       44.08       45.28      3.36 o
  -4  12   4        0.02       -0.99      0.66 o
  -3  12   4       42.15       38.86      2.28 o
  -2  12   4        2.95        2.74      0.84 o
  -1  12   4      128.06      122.88      3.37 o
   0  12   4       91.92       77.13      2.25 o
   1  12   4       34.88       43.60      1.78 o
   2  12   4      176.24      168.42      3.44 o
   3  12   4        0.47        0.02      0.88 o
   4  12   4       86.75       87.53      2.67 o
   5  12   4        1.21       -0.78      1.12 o
  -7  13   4        0.25       -0.18      1.50 o
  -6  13   4       23.70       24.15      1.97 o
  -5  13   4      128.06      129.13      3.82 o
  -4  13   4      215.43      227.73      4.39 o
  -3  13   4       25.33       23.14      1.42 o
  -2  13   4       29.44       24.53      1.36 o
  -1  13   4      104.51       97.51      2.62 o
   0  13   4       35.97       34.67      1.72 o
   1  13   4       19.80       17.48      1.34 o
   2  13   4       16.03       14.95      1.28 o
   3  13   4       27.43       20.45      2.28 o
   4  13   4        7.51        5.92      1.39 o
  -7  14   4        1.12       -0.05      1.88 o
  -6  14   4        4.88        2.18      1.33 o
  -5  14   4        3.73        0.16      1.19 o
  -4  14   4        0.15        0.85      1.01 o
  -3  14   4        0.69        1.38      0.89 o
  -2  14   4       35.03       38.59      3.26 o
  -1  14   4        0.97        1.51      0.97 o
   0  14   4      163.18      153.72      3.44 o
   1  14   4       29.80       23.84      1.56 o
   2  14   4       95.96       91.11      3.13 o
   3  14   4        7.57        7.66      1.40 o
   4  14   4        1.64        0.72      1.26 o
  -6  15   4        4.84        7.59      1.38 o
  -5  15   4       19.68       19.41      1.64 o
  -4  15   4      130.48      133.24      3.35 o
  -3  15   4       20.82       17.84      1.85 o
  -2  15   4        6.34        4.66      1.34 o
  -1  15   4        1.10        0.58      0.96 o
   0  15   4       44.12       39.32      1.95 o
   1  15   4       19.09       14.45      1.38 o
   2  15   4        0.60        0.05      1.17 o
   3  15   4       38.45       39.06      2.35 o
  -5  16   4       12.95       11.69      1.82 o
  -4  16   4       82.26       87.97      5.13 o
  -3  16   4       52.70       53.21      3.54 o
  -2  16   4       34.25       40.92      2.59 o
  -1  16   4        8.31       10.06      1.64 o
   0  16   4       52.75       52.89      2.72 o
   1  16   4        5.16        4.84      1.80 o
   2  16   4       19.72       21.12      2.53 o
  -3  17   4        2.74        1.18      1.56 o
  -2  17   4       57.98       61.05      3.07 o
  -1  17   4       18.45       15.20      2.42 o
   0  17   4        1.57        2.85      1.44 o
  -9   0   5       15.49       16.36      1.73 o
  -7   0   5     1780.11     1772.85     29.98 o
  -5   0   5       49.06       30.03      1.67 o
  -3   0   5     1085.60     1005.54     24.55 o
  -1   0   5       88.07       74.18      2.95 o
   1   0   5       93.79       90.49      2.14 o
   3   0   5       45.88       43.55      2.07 o
   5   0   5       58.00       46.75      3.98 o
   7   0   5        2.82        8.41      2.80 o
 -10   1   5        1.61        4.66      1.99 o
  -9   1   5       28.58       34.39      1.58 o
  -8   1   5      249.30      255.83      4.82 o
  -7   1   5      302.89      315.72      4.85 o
  -6   1   5       40.21       34.40      1.52 o
  -5   1   5        6.56        5.56      0.87 o
  -4   1   5      340.37      334.03      5.41 o
  -3   1   5        1.81        1.60      0.54 o
  -2   1   5        0.15        0.11      0.52 o
  -1   1   5     1918.37     1816.34     30.14 o
   0   1   5      129.94      118.13      1.98 o
   1   1   5     1459.98     1414.96     19.75 o
   2   1   5        3.51        0.64      0.41 o
   3   1   5      540.27      521.89      5.37 o
   4   1   5       18.18       19.26      0.58 o
   5   1   5      117.32      120.93      3.30 o
   6   1   5        0.02        1.13      1.38 o
   7   1   5       10.21        8.04      1.95 o
 -10   2   5        6.03        4.34      1.84 o
  -9   2   5        1.80        1.12      0.80 o
  -8   2   5        0.00       -1.55      1.03 o
  -7   2   5      573.03      560.86      7.61 o
  -6   2   5        0.90        1.97      0.68 o
  -5   2   5      415.30      392.38      6.36 o
  -4   2   5      265.03      294.78      4.94 o
  -3   2   5      432.41      398.97      6.17 o
  -2   2   5        4.86        4.59      0.58 o
  -1   2   5      589.14      602.80      8.64 o
   0   2   5     1646.38     1662.89     15.32 o
   1   2   5        3.10        1.66      0.33 o
   2   2   5       10.15        9.45      0.72 o
   3   2   5       59.94       52.39      2.34 o
   4   2   5        4.00        5.29      0.48 o
   5   2   5       31.21       20.34      1.87 o
   6   2   5        3.31        2.85      1.50 o
   7   2   5        3.04        8.01      2.51 o
 -10   3   5        0.55       -0.69      1.30 o
  -9   3   5        2.80        7.21      1.18 o
  -8   3   5      166.17      159.79      4.02 o
  -7   3   5        4.53        2.76      1.45 o
  -6   3   5        1.84        3.02      0.83 o
  -5   3   5       57.43       52.71      1.93 o
  -4   3   5      179.43      176.22      3.43 o
  -3   3   5      528.61      536.24      8.03 o
  -2   3   5        5.42        1.14      0.51 o
  -1   3   5        5.50       11.78      0.66 o
   0   3   5      523.71      557.49      5.52 o
   1   3   5      302.80      306.62      3.37 o
   2   3   5       71.81       68.72      1.19 o
   3   3   5     1406.51     1419.66     14.04 o
   4   3   5        1.76        2.42      0.49 o
   5   3   5      461.54      437.83      7.52 o
   6   3   5        5.62        4.10      0.86 o
   7   3   5       83.61       83.41      5.35 o
 -10   4   5        8.05       10.86      1.49 o
  -9   4   5        0.05        1.66      0.98 o
  -8   4   5       20.78       21.04      1.63 o
  -7   4   5      158.24      140.07      2.92 o
  -6   4   5        0.17        1.22      0.72 o
  -5   4   5     1221.75     1158.80     16.43 o
  -4   4   5     1481.87     1514.29     20.93 o
  -3   4   5      347.92      328.84      5.36 o
  -2   4   5     1416.18     1474.79     17.51 o
  -1   4   5      631.19      654.90      7.48 o
   0   4   5      717.94      724.76      7.03 o
   1   4   5      109.60      116.59      1.77 o
   2   4   5       61.24       56.18      1.09 o
   3   4   5      354.60      319.78      3.71 o
   4   4   5       14.71       15.62      0.94 o
   5   4   5       16.75       16.80      1.23 o
   6   4   5        0.45        1.31      0.89 o
   7   4   5        0.00        4.06      1.80 o
 -10   5   5        0.52        0.09      1.58 o
  -9   5   5       20.46       24.27      2.04 o
  -8   5   5      134.20      126.88      2.57 o
  -7   5   5        6.63        7.67      1.01 o
  -6   5   5      119.33      105.51      2.38 o
  -5   5   5       10.73        9.15      0.92 o
  -4   5   5       36.61       32.34      1.30 o
  -3   5   5       32.58       30.30      1.20 o
  -2   5   5       39.59       41.77      1.45 o
  -1   5   5     2673.20     2609.69     27.60 o
   0   5   5      435.81      439.46      4.53 o
   1   5   5      423.72      366.95      4.12 o
   2   5   5       56.65       59.56      1.16 o
   3   5   5      399.31      402.27      4.51 o
   4   5   5       29.00       25.82      1.16 o
   5   5   5      201.58      196.88      3.16 o
   6   5   5        0.61        1.20      0.98 o
 -10   6   5        0.83        1.16      1.18 o
  -9   6   5       80.45       91.73      2.56 o
  -8   6   5       23.87       24.14      1.31 o
  -7   6   5      810.87      786.38     10.48 o
  -6   6   5      213.82      203.38      3.68 o
  -5   6   5      250.88      223.02      4.85 o
  -4   6   5        0.02       -0.25      0.60 o
  -3   6   5       46.09       31.78      1.26 o
  -2   6   5      166.83      157.93      2.74 o
  -1   6   5       61.07       64.07      3.36 o
   0   6   5      569.31      580.08      5.51 o
   1   6   5       47.02       38.66      0.93 o
   2   6   5      138.01      132.76      1.93 o
   3   6   5        8.40       10.95      0.90 o
   4   6   5       21.80       15.68      0.98 o
   5   6   5       80.24       66.29      1.77 o
   6   6   5        0.32        0.25      1.16 o
 -10   7   5        0.06       -0.53      1.20 o
  -9   7   5        0.02        0.33      1.07 o
  -8   7   5        8.70        5.11      1.07 o
  -7   7   5       43.65       33.54      1.70 o
  -6   7   5       32.79       26.22      2.00 o
  -5   7   5       45.69       42.20      1.63 o
  -4   7   5     1020.00     1043.22     13.13 o
  -3   7   5      239.57      234.83      3.81 o
  -2   7   5       30.47       37.14      1.43 o
  -1   7   5     1160.49     1128.81     11.63 o
   0   7   5        1.07        0.27      0.38 o
   1   7   5     1011.82     1022.08      9.87 o
   2   7   5      119.22      124.10      2.20 o
   3   7   5      435.29      442.90      6.66 o
   4   7   5       30.90       31.36      1.28 o
   5   7   5       30.63       35.15      2.16 o
   6   7   5       14.78       19.60      1.99 o
  -9   8   5       23.33       24.13      3.19 o
  -8   8   5        1.72        1.67      0.96 o
  -7   8   5      213.06      194.54      3.83 o
  -6   8   5       36.34       40.38      1.77 o
  -5   8   5      106.31      104.63      2.50 o
  -4   8   5       45.51       44.46      1.74 o
  -3   8   5      392.50      361.72      5.42 o
  -2   8   5        9.64        8.60      0.76 o
  -1   8   5       32.44       31.35      1.07 o
   0   8   5       21.35       21.81      0.81 o
   1   8   5        7.76        9.30      0.59 o
   2   8   5        0.92        0.66      0.52 o
   3   8   5       37.62       35.98      1.61 o
   4   8   5       99.73       87.96      2.40 o
   5   8   5       37.49       43.01      2.12 o
   6   8   5       68.24       77.61      7.56 o
  -9   9   5        1.05       -0.66      1.08 o
  -8   9   5       72.08       66.08      2.34 o
  -7   9   5        0.16        1.52      0.94 o
  -6   9   5       28.46       21.76      1.42 o
  -5   9   5      303.64      325.58      5.31 o
  -4   9   5       93.34       93.07      2.46 o
  -3   9   5        6.87        6.09      0.91 o
  -2   9   5      129.42      129.74      2.69 o
  -1   9   5      264.35      256.46      3.64 o
   0   9   5       11.28        9.97      0.75 o
   1   9   5      541.35      532.37      5.96 o
   2   9   5      225.74      220.59      3.81 o
   3   9   5      179.31      186.43      5.37 o
   4   9   5        2.03        3.40      0.95 o
   5   9   5      115.67      118.43      2.93 o
  -9  10   5       19.17       24.94      2.68 o
  -8  10   5        1.89        4.46      1.35 o
  -7  10   5       52.16       62.34      2.55 o
  -6  10   5        1.00       -1.10      0.83 o
  -5  10   5       59.17       56.12      2.16 o
  -4  10   5      623.19      626.25      8.79 o
  -3  10   5       42.06       40.41      1.76 o
  -2  10   5      432.68      398.86      5.26 o
  -1  10   5       62.70       68.85      1.56 o
   0  10   5        1.72        1.73      0.79 o
   1  10   5        4.29        3.46      0.85 o
   2  10   5      423.24      394.02      6.01 o
   3  10   5       72.72       69.17      2.23 o
   4  10   5        6.80        4.45      1.03 o
   5  10   5       82.47      103.03      3.88 o
  -8  11   5       11.32       14.89      1.82 o
  -7  11   5       63.22       64.45      2.43 o
  -6  11   5       33.78       30.20      1.75 o
  -5  11   5       60.12       61.79      2.19 o
  -4  11   5      238.29      231.07      4.33 o
  -3  11   5       62.32       72.18      4.13 o
  -2  11   5        2.16        1.36      0.88 o
  -1  11   5      103.33      106.02      3.49 o
   0  11   5      521.13      481.81      7.17 o
   1  11   5      405.62      405.08      6.26 o
   2  11   5        0.89        0.57      0.99 o
   3  11   5       18.31       22.26      1.52 o
   4  11   5       24.82       25.45      1.66 o
   5  11   5       18.08       15.34      1.63 o
  -8  12   5        2.91        0.48      1.30 o
  -7  12   5       36.45       36.94      2.05 o
  -6  12   5        0.86       -0.17      1.02 o
  -5  12   5        8.83        6.51      1.37 o
  -4  12   5      170.46      155.41      4.24 o
  -3  12   5       25.84       23.38      1.56 o
  -2  12   5       91.97       90.68      2.16 o
  -1  12   5        3.55        4.03      0.97 o
   0  12   5       84.33       86.20      2.47 o
   1  12   5       64.82       63.76      2.13 o
   2  12   5       22.82       19.92      2.11 o
   3  12   5        8.76        6.70      1.30 o
   4  12   5        8.47        5.03      1.15 o
  -7  13   5        9.26       12.43      1.50 o
  -6  13   5        3.08        3.05      1.21 o
  -5  13   5       38.04       44.34      2.17 o
  -4  13   5       89.27       90.14      4.09 o
  -3  13   5        0.97        0.01      1.04 o
  -2  13   5        7.37        6.69      1.38 o
  -1  13   5      624.26      632.95      9.26 o
   0  13   5        0.06       -0.48      0.95 o
   1  13   5       86.19       94.61      2.65 o
   2  13   5        3.39        3.31      1.54 o
   3  13   5       54.10       59.53      2.61 o
   4  13   5        0.00       -0.56      1.02 o
  -6  14   5       48.84       46.27      4.32 o
  -5  14   5       96.20       90.36      3.44 o
  -4  14   5        5.88        5.11      1.12 o
  -3  14   5        0.23        0.32      1.80 o
  -2  14   5        9.59        9.96      1.53 o
  -1  14   5        0.43        0.44      1.03 o
   0  14   5        2.00       -1.05      0.98 o
   1  14   5       35.62       36.42      2.19 o
   2  14   5        7.11        9.23      1.49 o
   3  14   5        4.11        4.99      1.36 o
  -5  15   5       69.90       70.05      3.12 o
  -4  15   5       88.14       98.74      3.60 o
  -3  15   5       78.60       80.40      3.26 o
  -2  15   5       37.12       38.00      2.02 o
  -1  15   5      114.96      125.01      3.27 o
   0  15   5       10.96        5.85      1.28 o
   1  15   5       66.74       75.62      3.00 o
   2  15   5        0.26       -0.53      1.22 o
  -4  16   5        3.60        4.50      2.03 o
  -3  16   5       77.05       80.88      4.60 o
  -2  16   5        0.74       -0.14      1.26 o
  -1  16   5        4.28        3.55      1.39 o
   0  16   5        1.70        3.40      1.85 o
   1  16   5       13.90       11.17      2.19 o
 -10   0   6        4.73        9.00      2.43 o
  -8   0   6      617.96      607.30     20.68 o
  -6   0   6       19.42       21.08      3.65 o
  -4   0   6     1971.82     2075.25     34.38 o
  -2   0   6     1330.98     1211.34     29.35 o
   0   0   6      218.62      199.78      4.39 o
   2   0   6      616.13      598.86     14.45 o
   4   0   6        2.39        0.29      0.92 o
   6   0   6        3.19        2.36      2.29 o
 -10   1   6        0.03       -0.95      1.33 o
  -9   1   6        4.82        2.49      0.89 o
  -8   1   6      203.41      201.83      3.79 o
  -7   1   6       32.60       35.93      1.56 o
  -6   1   6      197.56      194.33      3.36 o
  -5   1   6        4.86        3.80      0.70 o
  -4   1   6      420.06      398.11      6.41 o
  -3   1   6      233.88      229.20      4.04 o
  -2   1   6      282.66      259.06      5.49 o
  -1   1   6       51.57       50.29      1.56 o
   0   1   6      444.87      465.90      5.41 o
   1   1   6       26.59       28.30      1.18 o
   2   1   6      294.11      293.73      4.52 o
   3   1   6       35.86       35.83      1.25 o
   4   1   6       20.81       18.33      0.86 o
   5   1   6        4.24        4.09      0.73 o
   6   1   6        9.19       11.91      2.03 o
 -10   2   6        4.27        6.93      1.72 o
  -9   2   6        1.88        1.55      0.97 o
  -8   2   6       98.07       90.75      2.44 o
  -7   2   6       39.13       39.01      1.58 o
  -6   2   6        5.79        6.13      0.86 o
  -5   2   6      121.88      136.84      3.07 o
  -4   2   6      729.72      763.12     11.19 o
  -3   2   6      108.24      119.28      2.64 o
  -2   2   6     2283.28     2305.72     31.00 o
  -1   2   6       20.71       17.04      0.88 o
   0   2   6      276.15      232.66      2.56 o
   1   2   6       22.47       19.64      1.57 o
   2   2   6        9.49        7.92      0.60 o
   3   2   6       71.63       74.86      1.28 o
   4   2   6        6.07        4.95      0.63 o
   5   2   6        3.60        4.50      0.90 o
   6   2   6        6.39        7.54      1.80 o
 -10   3   6       80.84       95.46      3.88 o
  -9   3   6        7.81        8.61      1.27 o
  -8   3   6      198.41      201.03      3.78 o
  -7   3   6       17.98       17.63      1.22 o
  -6   3   6        2.35        5.34      0.90 o
  -5   3   6       79.08       84.80      2.50 o
  -4   3   6      596.73      535.26      8.27 o
  -3   3   6       21.35       16.90      1.12 o
  -2   3   6       51.16       40.34      1.53 o
  -1   3   6      213.87      254.70      4.99 o
   0   3   6      130.82      110.31      1.53 o
   1   3   6      213.21      210.02      2.60 o
   2   3   6       92.86       80.12      1.63 o
   3   3   6       22.83       18.75      1.02 o
   4   3   6      164.42      158.03      2.50 o
   5   3   6       13.13       12.59      1.08 o
   6   3   6        6.89        6.14      0.99 o
 -10   4   6        0.00        0.86      1.49 o
  -9   4   6       17.35       19.15      1.38 o
  -8   4   6      421.03      411.62      6.24 o
  -7   4   6       12.70       13.39      1.36 o
  -6   4   6       93.83       89.98      2.54 o
  -5   4   6      148.15      155.70      3.41 o
  -4   4   6      204.00      191.84      3.76 o
  -3   4   6      226.54      236.35      4.28 o
  -2   4   6     1987.82     1981.06     23.33 o
  -1   4   6       19.31       12.69      0.76 o
   0   4   6      378.64      352.64      3.81 o
   1   4   6      148.65      155.10      2.41 o
   2   4   6      127.45      127.78      2.57 o
   3   4   6       22.91       28.87      1.25 o
   4   4   6       85.43       85.22      1.86 o
   5   4   6        0.21        0.10      1.33 o
   6   4   6       12.98       11.43      1.21 o
 -10   5   6       25.19       32.89      2.18 o
  -9   5   6       15.47       13.89      1.13 o
  -8   5   6       51.50       44.23      1.92 o
  -7   5   6       39.64       40.44      2.15 o
  -6   5   6        2.07        0.90      0.85 o
  -5   5   6       70.78       71.40      2.24 o
  -4   5   6       27.38       18.54      1.38 o
  -3   5   6       15.11       12.02      0.89 o
  -2   5   6      397.93      415.87      5.75 o
  -1   5   6       95.94       95.36      1.82 o
   0   5   6        0.01        0.33      0.39 o
   1   5   6       63.23       56.92      1.34 o
   2   5   6        0.26        1.23      0.48 o
   3   5   6      245.51      250.24      4.31 o
   4   5   6        2.16        1.20      0.69 o
   5   5   6        1.22        0.41      0.66 o
   6   5   6        6.46        9.36      1.43 o
 -10   6   6        4.40        8.54      1.50 o
  -9   6   6       21.17       15.39      1.38 o
  -8   6   6       17.69       20.57      1.47 o
  -7   6   6      221.45      196.75      3.78 o
  -6   6   6        5.29        4.21      0.94 o
  -5   6   6        3.06        1.86      0.76 o
  -4   6   6      752.07      761.28      9.94 o
  -3   6   6       36.64       27.04      2.22 o
  -2   6   6     1302.05     1294.37     15.76 o
  -1   6   6       66.96       73.16      1.77 o
   0   6   6      188.66      186.98      2.38 o
   1   6   6      137.82      134.99      1.91 o
   2   6   6      250.89      257.73      4.11 o
   3   6   6       24.20       20.37      1.13 o
   4   6   6        3.18        2.06      0.84 o
   5   6   6        1.51        2.98      1.19 o
 -10   7   6        4.05        5.56      1.40 o
  -9   7   6       60.00       59.28      2.25 o
  -8   7   6       18.48       20.32      1.51 o
  -7   7   6       30.60       26.24      1.58 o
  -6   7   6      241.41      233.11      4.16 o
  -5   7   6        3.63        4.69      1.07 o
  -4   7   6       84.13       65.63      1.96 o
  -3   7   6      134.35      142.77      2.82 o
  -2   7   6       25.92       19.78      1.14 o
  -1   7   6      197.95      197.80      2.67 o
   0   7   6      502.15      510.50      6.94 o
   1   7   6        4.14        4.57      0.53 o
   2   7   6      162.63      159.85      2.98 o
   3   7   6        0.05        0.25      0.77 o
   4   7   6       92.50       94.73      2.46 o
   5   7   6       14.57       14.37      1.22 o
  -9   8   6        6.31        4.41      1.14 o
  -8   8   6       44.21       32.60      1.83 o
  -7   8   6       52.32       39.18      1.90 o
  -6   8   6       18.90       16.68      1.35 o
  -5   8   6       39.78       37.74      1.77 o
  -4   8   6      176.72      175.05      3.97 o
  -3   8   6        2.49        2.30      0.80 o
  -2   8   6      372.85      376.63      5.57 o
  -1   8   6       82.25       83.92      1.55 o
   0   8   6      229.29      237.88      3.21 o
   1   8   6       40.35       31.00      1.40 o
   2   8   6      127.76      133.68      2.89 o
   3   8   6        1.41        1.31      0.84 o
   4   8   6       87.20       91.11      2.52 o
   5   8   6        0.33       -0.38      0.93 o
  -9   9   6        2.88        2.07      1.31 o
  -8   9   6      146.46      148.79      3.54 o
  -7   9   6       35.04       38.70      1.95 o
  -6   9   6       26.89       26.79      1.61 o
  -5   9   6      340.88      340.74      5.54 o
  -4   9   6      914.01      870.53     11.53 o
  -3   9   6      166.34      152.00      3.15 o
  -2   9   6       71.59       75.11      2.07 o
  -1   9   6       40.31       36.58      1.00 o
   0   9   6       30.57       37.03      1.23 o
   1   9   6       61.83       59.30      1.64 o
   2   9   6       77.12       74.64      2.52 o
   3   9   6        0.28        0.44      0.88 o
   4   9   6        0.28       -0.18      1.10 o
   5   9   6        6.62        9.08      1.27 o
  -9  10   6        0.38       -2.09      2.65 o
  -8  10   6        2.00        2.63      1.14 o
  -7  10   6       19.69       20.04      1.61 o
  -6  10   6       21.60       24.66      1.93 o
  -5  10   6        4.50        2.49      1.08 o
  -4  10   6        1.52        3.11      1.15 o
  -3  10   6      845.88      805.20     10.78 o
  -2  10   6      196.03      196.83      3.18 o
  -1  10   6        1.04        0.60      1.22 o
   0  10   6      253.90      244.68      3.81 o
   1  10   6      169.71      153.76      4.54 o
   2  10   6       98.35      105.31      3.11 o
   3  10   6       28.64       24.94      1.76 o
   4  10   6      136.52      147.70      3.46 o
  -8  11   6       45.42       47.38      2.29 o
  -7  11   6        8.41        9.51      1.35 o
  -6  11   6       23.19       21.42      1.62 o
  -5  11   6       20.07       20.44      1.86 o
  -4  11   6      281.29      282.16      4.96 o
  -3  11   6       87.63       94.31      2.60 o
  -2  11   6       38.14       42.63      1.45 o
  -1  11   6       57.84       53.41      2.32 o
   0  11   6      332.83      342.22      5.61 o
   1  11   6       37.46       32.66      2.48 o
   2  11   6        3.51        2.76      1.09 o
   3  11   6       48.93       58.10      2.46 o
   4  11   6        1.21        2.32      1.12 o
  -8  12   6        1.90        0.90      1.39 o
  -7  12   6        0.20       -0.50      1.10 o
  -6  12   6       31.45       32.20      1.95 o
  -5  12   6       61.96       64.66      2.42 o
  -4  12   6       32.48       42.92      2.16 o
  -3  12   6        2.03        1.79      0.96 o
  -2  12   6      114.01      118.23      2.90 o
  -1  12   6       67.30       66.90      2.30 o
   0  12   6      333.62      351.94      5.87 o
   1  12   6       48.49       49.22      2.39 o
   2  12   6      100.76      107.33      3.38 o
   3  12   6       70.83       68.65      2.82 o
  -7  13   6        1.88        3.64      1.29 o
  -6  13   6       28.26       29.65      1.97 o
  -5  13   6       29.93       26.32      1.82 o
  -4  13   6        6.68        5.89      1.46 o
  -3  13   6        5.17        4.69      1.10 o
  -2  13   6       46.96       53.56      2.48 o
  -1  13   6        1.67        3.16      1.09 o
   0  13   6       30.14       29.76      2.30 o
   1  13   6       18.56       18.23      1.74 o
   2  13   6       66.85       64.20      2.74 o
   3  13   6        0.01       -0.13      1.18 o
  -6  14   6       14.51       21.67      1.84 o
  -5  14   6       16.04       18.83      1.83 o
  -4  14   6       48.64       56.56      2.77 o
  -3  14   6       21.59       21.01      1.93 o
  -2  14   6      225.37      239.65      8.36 o
  -1  14   6       38.69       40.19      2.17 o
   0  14   6       11.59       17.09      1.76 o
   1  14   6        2.65        2.20      1.26 o
   2  14   6      102.14      114.16      3.64 o
  -5  15   6        4.03        6.24      1.76 o
  -4  15   6       63.68       68.76      3.25 o
  -3  15   6       16.88       15.70      1.96 o
  -2  15   6       36.75       43.34      2.20 o
  -1  15   6       19.93       21.22      1.67 o
   0  15   6       15.72       13.95      1.71 o
   1  15   6        0.32        0.28      1.29 o
  -3  16   6        0.07        0.23      1.35 o
  -2  16   6        1.18        1.79      1.43 o
  -1  16   6        0.11        1.04      1.75 o
  -9   0   7        3.01        1.28      1.40 o
  -7   0   7        0.51       -0.25      1.33 o
  -5   0   7      953.47      886.54     15.87 o
  -3   0   7      278.99      214.20      7.00 o
  -1   0   7      396.38      403.08      8.23 o
   1   0   7        0.40       -0.75      0.55 o
   3   0   7       95.73       94.59      3.47 o
   5   0   7        9.66       11.28      2.10 o
 -10   1   7       10.49        5.50      1.59 o
  -9   1   7      105.32       98.31      2.67 o
  -8   1   7      101.69      103.84      2.65 o
  -7   1   7        0.23        0.32      0.89 o
  -6   1   7       51.58       57.00      1.77 o
  -5   1   7      589.11      605.28      9.41 o
  -4   1   7      182.18      178.12      3.60 o
  -3   1   7      249.46      238.34      4.35 o
  -2   1   7        3.52        3.64      1.36 o
  -1   1   7      194.32      174.72      3.07 o
   0   1   7      223.18      225.72      3.16 o
   1   1   7       56.13       53.10      1.65 o
   2   1   7       64.51       64.42      1.78 o
   3   1   7      171.54      170.01      3.13 o
   4   1   7        0.65       -0.49      0.55 o
   5   1   7       40.92       40.88      1.56 o
 -10   2   7       10.47       10.77      2.43 o
  -9   2   7       46.95       50.67      2.75 o
  -8   2   7      123.22      127.05      2.98 o
  -7   2   7      167.69      158.50      3.85 o
  -6   2   7       60.56       59.81      1.82 o
  -5   2   7      192.39      165.86      5.38 o
  -4   2   7       98.55      110.25      2.68 o
  -3   2   7     1180.94     1114.70     15.79 o
  -2   2   7        4.99        5.96      0.79 o
  -1   2   7      197.37      194.20      2.91 o
   0   2   7      107.70      106.75      1.67 o
   1   2   7      374.13      358.12      4.75 o
   2   2   7        7.55        7.54      0.70 o
   3   2   7       38.45       36.20      1.46 o
   4   2   7        2.77        3.23      0.69 o
   5   2   7       19.94       22.59      1.36 o
 -10   3   7        3.82        4.37      1.61 o
  -9   3   7       57.15       51.45      2.09 o
  -8   3   7       28.92       28.36      1.66 o
  -7   3   7        1.03        0.95      1.13 o
  -6   3   7       49.24       47.44      2.03 o
  -5   3   7       50.97       61.32      2.11 o
  -4   3   7        2.23        1.71      1.13 o
  -3   3   7       77.94       76.34      2.17 o
  -2   3   7        7.19        8.55      0.88 o
  -1   3   7      247.42      219.02      3.09 o
   0   3   7       48.07       51.95      1.13 o
   1   3   7      938.49      890.70     10.13 o
   2   3   7       19.94       18.25      0.97 o
   3   3   7       15.00       13.59      1.26 o
   4   3   7        5.15        5.43      0.76 o
   5   3   7        6.02       10.04      1.09 o
 -10   4   7        0.63        0.36      1.43 o
  -9   4   7       13.17       10.48      1.23 o
  -8   4   7        8.08       13.31      1.36 o
  -7   4   7      486.36      479.17      8.09 o
  -6   4   7       16.63       18.31      1.43 o
  -5   4   7      160.02      139.97      3.86 o
  -4   4   7       75.37       84.02      2.41 o
  -3   4   7      377.19      332.40      5.69 o
  -2   4   7      149.84      159.15      2.97 o
  -1   4   7       11.02        8.72      0.70 o
   0   4   7      108.72      100.00      1.61 o
   1   4   7       49.39       43.35      1.32 o
   2   4   7        5.27        6.86      0.90 o
   3   4   7      130.14      108.64      2.54 o
   4   4   7       11.75        9.38      0.89 o
   5   4   7       17.99       25.68      1.74 o
 -10   5   7        0.00       -0.42      1.16 o
  -9   5   7       20.16       14.30      1.59 o
  -8   5   7      139.78      139.15      4.50 o
  -7   5   7        4.52        6.48      1.30 o
  -6   5   7        0.20        0.11      0.91 o
  -5   5   7      133.55      135.46      3.27 o
  -4   5   7       80.57       80.78      2.12 o
  -3   5   7      276.58      268.44      4.25 o
  -2   5   7      142.68      143.40      2.70 o
  -1   5   7        9.39       12.22      0.77 o
   0   5   7       80.59       77.57      1.41 o
   1   5   7      183.32      166.37      2.82 o
   2   5   7        1.07        1.98      0.83 o
   3   5   7       30.82       32.92      1.50 o
   4   5   7       15.40       16.79      1.19 o
   5   5   7       19.10       19.03      1.79 o
 -10   6   7        0.00        0.31      1.17 o
  -9   6   7        1.02        1.48      0.91 o
  -8   6   7        0.01       -1.31      1.46 o
  -7   6   7       67.03       71.91      2.29 o
  -6   6   7      222.49      216.85      4.02 o
  -5   6   7      155.14      142.04      3.02 o
  -4   6   7       78.41       81.32      2.18 o
  -3   6   7      242.25      219.14      3.76 o
  -2   6   7       85.32       78.37      1.98 o
  -1   6   7      426.83      422.25      4.91 o
   0   6   7      150.13      146.02      2.07 o
   1   6   7        6.26        3.65      0.51 o
   2   6   7       19.49       19.35      1.25 o
   3   6   7        9.08        9.08      1.05 o
   4   6   7       31.49       31.30      1.71 o
   5   6   7       33.77       42.55      1.74 o
  -9   7   7        2.45        1.72      0.94 o
  -8   7   7        8.00        3.48      1.11 o
  -7   7   7        6.52        7.31      1.19 o
  -6   7   7       34.84       26.79      1.70 o
  -5   7   7      316.44      325.54      5.27 o
  -4   7   7      148.91      158.09      3.21 o
  -3   7   7        0.51        0.01      0.74 o
  -2   7   7       99.90       91.82      2.21 o
  -1   7   7       83.85       78.37      1.57 o
   0   7   7      103.81       91.55      1.58 o
   1   7   7       42.01       36.92      1.13 o
   2   7   7        8.86        9.19      1.05 o
   3   7   7      129.89      134.28      3.40 o
   4   7   7        8.43        4.94      1.03 o
  -9   8   7       15.32       19.91      2.17 o
  -8   8   7       32.72       21.03      1.72 o
  -7   8   7       16.87       21.03      1.57 o
  -6   8   7      184.58      185.35      3.80 o
  -5   8   7      610.59      605.87      8.60 o
  -4   8   7      141.19      142.79      3.14 o
  -3   8   7      211.98      191.70      3.58 o
  -2   8   7      100.39      101.69      2.42 o
  -1   8   7      335.78      350.88      4.29 o
   0   8   7       13.79       10.39      0.78 o
   1   8   7        3.78        6.82      1.20 o
   2   8   7       10.95       10.94      1.09 o
   3   8   7        2.94        2.40      1.07 o
   4   8   7       16.87       11.60      1.85 o
  -9   9   7        0.82        1.81      1.41 o
  -8   9   7       12.65       11.33      1.38 o
  -7   9   7       12.40       14.04      1.42 o
  -6   9   7       58.99       63.56      2.28 o
  -5   9   7       12.66       12.58      1.35 o
  -4   9   7       13.53        9.82      1.23 o
  -3   9   7       12.58       11.11      1.19 o
  -2   9   7       50.79       49.92      1.55 o
  -1   9   7      413.96      388.45      4.68 o
   0   9   7        0.47       -0.51      0.58 o
   1   9   7       73.05       71.28      2.17 o
   2   9   7        3.41        3.95      1.08 o
   3   9   7      119.55      123.35      4.85 o
   4   9   7       17.81       20.35      1.68 o
  -8  10   7        4.80        3.74      1.50 o
  -7  10   7      126.81      126.51      5.22 o
  -6  10   7        5.53        5.86      1.18 o
  -5  10   7      261.29      257.47      4.73 o
  -4  10   7      122.26      127.93      5.05 o
  -3  10   7       72.10       73.26      2.24 o
  -2  10   7        2.76        1.90      0.68 o
  -1  10   7       40.22       39.81      1.50 o
   0  10   7        1.98        2.42      0.76 o
   1  10   7       19.08       24.64      1.48 o
   2  10   7       27.74       21.59      1.71 o
   3  10   7        0.10        0.43      1.09 o
  -8  11   7        5.44        5.05      1.32 o
  -7  11   7        0.54       -0.35      1.11 o
  -6  11   7        6.05        7.12      1.31 o
  -5  11   7      143.55      157.25      3.94 o
  -4  11   7       78.28       80.22      2.50 o
  -3  11   7       36.24       36.65      1.79 o
  -2  11   7        5.36        8.01      1.43 o
  -1  11   7       17.31       11.63      1.14 o
   0  11   7       41.50       39.86      1.69 o
   1  11   7       74.47       70.17      2.70 o
   2  11   7        0.97        2.51      1.23 o
   3  11   7       34.65       38.57      3.60 o
  -7  12   7       80.64       96.88      3.97 o
  -6  12   7       16.01       17.87      1.67 o
  -5  12   7      145.70      158.76      3.79 o
  -4  12   7       22.56       19.79      1.57 o
  -3  12   7        1.16       -0.35      0.94 o
  -2  12   7       18.86       18.35      1.46 o
  -1  12   7       31.90       32.06      1.82 o
   0  12   7      153.63      145.96      8.70 o
   1  12   7       60.34       57.50      2.60 o
   2  12   7        6.64        8.94      1.44 o
  -6  13   7        1.86        2.35      1.25 o
  -5  13   7       45.85       50.73      2.38 o
  -4  13   7        0.05        0.91      1.10 o
  -3  13   7       24.67       22.85      1.67 o
  -2  13   7       12.45       14.83      1.76 o
  -1  13   7        7.63       10.81      1.34 o
   0  13   7       18.48       17.19      1.76 o
   1  13   7       26.31       26.50      2.07 o
  -5  14   7       16.28       18.40      1.73 o
  -4  14   7       47.31       48.70      3.15 o
  -3  14   7       37.11       37.81      2.44 o
  -2  14   7       73.85       72.13      2.94 o
  -1  14   7      187.37      189.50      4.90 o
   0  14   7        0.07       -1.76      1.17 o
  -4  15   7       15.36       12.87      1.86 o
  -3  15   7       27.00       25.52      2.21 o
  -2  15   7       12.86       14.51      1.57 o
  -1  15   7       32.26       32.90      2.37 o
 -10   0   8        2.57       10.58      1.95 o
  -8   0   8       92.20      101.02      4.42 o
  -6   0   8       22.89       20.01      1.88 o
  -4   0   8       53.80       48.40      3.10 o
  -2   0   8      392.99      362.64     10.62 o
   0   0   8     1211.02     1141.45     21.34 o
   2   0   8      253.14      266.83      6.42 o
   4   0   8       42.70       44.94      2.54 o
 -10   1   8       65.50       72.62      3.82 o
  -9   1   8        2.22        0.79      1.17 o
  -8   1   8       97.31       98.50      2.68 o
  -7   1   8       22.93       21.24      1.45 o
  -6   1   8       23.64       16.77      2.12 o
  -5   1   8       29.29       27.39      3.81 o
  -4   1   8      688.21      649.18      9.97 o
  -3   1   8       13.73       14.15      1.12 o
  -2   1   8      547.92      525.47     18.51 o
  -1   1   8      378.39      381.18     10.94 o
   0   1   8        6.73        5.93      1.21 o
   1   1   8        5.13        4.80      0.90 o
   2   1   8        1.83        0.90      1.69 o
   3   1   8       12.93       14.58      1.08 o
   4   1   8        2.15        0.11      0.84 o
 -10   2   8        3.14        6.36      2.12 o
  -9   2   8       13.08        7.91      1.25 o
  -8   2   8       89.26       90.84      4.05 o
  -7   2   8        5.58        7.33      1.03 o
  -6   2   8        1.32       -0.28      0.74 o
  -5   2   8        1.34        0.36      0.81 o
  -4   2   8        0.74       -1.27      0.85 o
  -3   2   8        9.31       10.06      1.05 o
  -2   2   8      331.65      314.97     12.35 o
  -1   2   8       14.08       10.73      0.92 o
   0   2   8      524.00      495.25      5.62 o
   1   2   8       49.24       51.56      1.50 o
   2   2   8      767.41      792.56      9.47 o
   3   2   8        7.51        7.47      0.92 o
   4   2   8       75.31       78.58      2.08 o
 -10   3   8        1.22        1.38      2.53 o
  -9   3   8        0.10        0.85      1.08 o
  -8   3   8      543.34      524.97      7.74 o
  -7   3   8       39.01       42.53      2.14 o
  -6   3   8      229.58      221.81      4.96 o
  -5   3   8        2.24        1.03      0.84 o
  -4   3   8      175.16      165.34      3.60 o
  -3   3   8        0.09       -0.07      0.70 o
  -2   3   8      216.73      193.69      3.84 o
  -1   3   8       38.96       40.29      1.29 o
   0   3   8      206.02      201.47      2.68 o
   1   3   8       75.20       69.75      1.82 o
   2   3   8      137.30      124.56      3.53 o
   3   3   8        6.36        5.55      1.31 o
   4   3   8       10.32       13.13      1.09 o
 -10   4   8       23.09       29.47      2.13 o
  -9   4   8       12.59       11.95      1.40 o
  -8   4   8      272.67      279.04      6.52 o
  -7   4   8        0.12        1.12      1.05 o
  -6   4   8        8.88        4.39      1.15 o
  -5   4   8       97.67      102.77      2.84 o
  -4   4   8       98.12      102.70      2.84 o
  -3   4   8        6.97        7.56      0.88 o
  -2   4   8      221.57      214.73      3.62 o
  -1   4   8       16.42       16.98      0.87 o
   0   4   8      716.77      711.98      8.48 o
   1   4   8       28.36       23.62      1.15 o
   2   4   8      613.03      620.65      8.98 o
   3   4   8        9.14        6.49      0.95 o
   4   4   8       66.86       68.80      2.76 o
 -10   5   8        9.34       11.63      1.43 o
  -9   5   8       16.36       16.43      1.46 o
  -8   5   8      393.67      415.15      6.60 o
  -7   5   8        5.78        5.63      1.33 o
  -6   5   8      230.18      231.08      4.84 o
  -5   5   8       37.79       33.78      2.05 o
  -4   5   8      893.85      864.05     11.26 o
  -3   5   8        0.85        1.10      0.74 o
  -2   5   8      172.41      159.52      3.02 o
  -1   5   8       26.34       26.69      1.05 o
   0   5   8       10.46       11.03      1.23 o
   1   5   8       76.89       71.78      1.96 o
   2   5   8       43.46       44.08      2.35 o
   3   5   8       79.89       72.57      3.02 o
   4   5   8       15.10       18.51      1.42 o
  -9   6   8       11.56       11.36      1.26 o
  -8   6   8        4.41        4.35      1.36 o
  -7   6   8      233.08      249.75      4.64 o
  -6   6   8        1.18        1.33      1.42 o
  -5   6   8      100.56      103.99      2.62 o
  -4   6   8       29.98       34.12      1.65 o
  -3   6   8       62.46       58.17      1.86 o
  -2   6   8      219.83      201.34      3.56 o
  -1   6   8       15.26       15.27      0.86 o
   0   6   8      402.58      388.63      4.41 o
   1   6   8       52.36       49.89      1.89 o
   2   6   8      222.39      240.76      4.41 o
   3   6   8       12.49       11.92      1.16 o
   4   6   8       87.58      105.26      2.99 o
  -9   7   8      169.27      176.77      3.55 o
  -8   7   8       77.41       83.26      2.67 o
  -7   7   8       11.12       11.70      1.34 o
  -6   7   8       34.17       30.53      1.71 o
  -5   7   8        0.00        0.95      0.97 o
  -4   7   8      208.33      206.40      4.76 o
  -3   7   8       12.81       12.89      1.15 o
  -2   7   8      312.32      305.17      6.01 o
  -1   7   8        1.72        1.76      0.61 o
   0   7   8        7.97        4.04      0.69 o
   1   7   8        1.15        1.54      0.83 o
   2   7   8        0.44       -0.32      1.11 o
   3   7   8       18.44       19.60      1.41 o
  -9   8   8       23.53       23.65      1.85 o
  -8   8   8       57.26       49.02      2.43 o
  -7   8   8       54.79       53.49      2.27 o
  -6   8   8       14.93       17.08      1.43 o
  -5   8   8      244.70      240.57      4.44 o
  -4   8   8       26.38       20.60      1.86 o
  -3   8   8       75.65       71.24      2.15 o
  -2   8   8      194.61      195.68      3.27 o
  -1   8   8       57.31       62.27      1.73 o
   0   8   8      196.12      193.34      3.26 o
   1   8   8        5.26        6.50      1.03 o
   2   8   8       51.86       60.08      2.11 o
   3   8   8       42.72       47.05      2.29 o
  -8   9   8       18.38       19.62      2.43 o
  -7   9   8       10.67       11.44      1.38 o
  -6   9   8       27.66       29.64      1.79 o
  -5   9   8       78.49       81.13      2.50 o
  -4   9   8        5.82        5.56      1.05 o
  -3   9   8        8.16        8.03      1.09 o
  -2   9   8        0.46       -0.57      0.69 o
  -1   9   8      165.41      155.38      2.65 o
   0   9   8       50.34       49.81      1.64 o
   1   9   8        3.84        3.38      0.96 o
   2   9   8        6.96        8.35      1.18 o
   3   9   8        5.79        4.58      1.24 o
  -8  10   8       11.48        9.02      1.50 o
  -7  10   8        8.20        9.93      1.40 o
  -6  10   8       39.48       34.23      1.96 o
  -5  10   8       47.36       50.85      2.17 o
  -4  10   8        7.44       12.50      1.28 o
  -3  10   8       41.86       39.24      1.86 o
  -2  10   8      242.79      242.92      4.23 o
  -1  10   8        5.41        4.45      0.81 o
   0  10   8       15.45       17.90      1.46 o
   1  10   8        0.02       -0.74      0.86 o
   2  10   8      111.54      109.80      3.40 o
  -7  11   8       13.82       14.65      1.65 o
  -6  11   8      113.14      121.00      3.32 o
  -5  11   8        0.02        0.66      1.09 o
  -4  11   8       28.19       31.72      2.05 o
  -3  11   8        0.18       -1.08      0.72 o
  -2  11   8        0.21       -0.29      0.97 o
  -1  11   8        5.39        5.55      1.11 o
   0  11   8        2.06        2.21      1.23 o
   1  11   8        6.00        1.91      1.20 o
  -7  12   8       16.10       20.35      1.83 o
  -6  12   8        8.64        9.41      1.45 o
  -5  12   8       29.17       27.85      1.83 o
  -4  12   8       12.66       12.56      1.64 o
  -3  12   8       11.38       11.18      1.36 o
  -2  12   8      173.69      182.53      3.88 o
  -1  12   8       37.52       30.43      2.25 o
   0  12   8       13.30       13.45      1.72 o
   1  12   8        5.96        5.70      1.52 o
  -6  13   8       37.56       42.64      2.35 o
  -5  13   8        0.64        0.73      1.21 o
  -4  13   8       72.38       77.34      2.76 o
  -3  13   8        0.16       -0.40      1.06 o
  -2  13   8        2.90        1.86      1.20 o
  -1  13   8        0.95        1.78      1.34 o
   0  13   8        1.90        4.01      1.38 o
  -4  14   8       26.76       31.42      2.06 o
  -3  14   8       43.06       52.18      2.79 o
  -2  14   8        3.20        3.31      1.44 o
  -9   0   9      127.63      137.00      4.77 o
  -7   0   9       43.23       49.96      2.68 o
  -5   0   9       41.75       34.04      3.02 o
  -3   0   9      114.97      106.03      4.94 o
  -1   0   9      654.11      673.66     17.92 o
   1   0   9       34.92       36.88      2.49 o
   3   0   9       44.14       49.69      2.62 o
 -10   1   9       10.61       13.44      2.19 o
  -9   1   9        1.31       -0.19      1.12 o
  -8   1   9       21.51       20.81      1.58 o
  -7   1   9        7.87        8.97      1.11 o
  -6   1   9       34.50       31.67      1.81 o
  -5   1   9       20.28       23.45      1.36 o
  -4   1   9       28.58       26.77      1.63 o
  -3   1   9       25.55       25.36      1.82 o
  -2   1   9        0.19       -0.53      0.81 o
  -1   1   9        4.72        1.52      1.04 o
   0   1   9      206.00      198.71      3.82 o
   1   1   9      219.18      230.23      4.29 o
   2   1   9        2.54        3.36      0.91 o
   3   1   9       29.75       36.29      1.65 o
 -10   2   9        0.41       -0.90      1.11 o
  -9   2   9       79.95       83.02      2.68 o
  -8   2   9       71.13       68.12      2.55 o
  -7   2   9        7.06        8.87      1.16 o
  -6   2   9       50.46       57.22      1.96 o
  -5   2   9      189.24      186.37      4.09 o
  -4   2   9        2.44        3.30      1.23 o
  -3   2   9      253.36      255.29      4.89 o
  -2   2   9       22.95       21.20      1.39 o
  -1   2   9      155.41      153.51      2.68 o
   0   2   9        0.25       -0.15      0.67 o
   1   2   9      278.49      279.90      4.16 o
   2   2   9        7.87        8.44      1.07 o
   3   2   9        2.07        2.01      0.87 o
 -10   3   9       10.93       11.00      1.40 o
  -9   3   9        4.27        5.41      1.22 o
  -8   3   9        1.27        1.18      1.06 o
  -7   3   9       35.52       23.81      1.54 o
  -6   3   9        1.32        0.34      0.97 o
  -5   3   9      324.99      329.13      6.07 o
  -4   3   9        7.11        8.02      1.11 o
  -3   3   9      117.92      120.00      4.18 o
  -2   3   9        7.98        8.95      1.42 o
  -1   3   9      141.65      142.20      2.58 o
   0   3   9       41.71       40.73      1.47 o
   1   3   9       70.21       77.19      1.96 o
   2   3   9        2.59        1.72      0.86 o
   3   3   9       14.03       12.91      1.20 o
  -9   4   9       59.61       66.05      2.45 o
  -8   4   9        0.26       -1.26      1.31 o
  -7   4   9        7.93        9.22      1.35 o
  -6   4   9        0.18       -0.65      1.46 o
  -5   4   9      146.14      133.03      3.46 o
  -4   4   9       21.85       25.26      1.66 o
  -3   4   9      305.29      307.86      4.91 o
  -2   4   9        3.22        3.14      0.74 o
  -1   4   9      332.39      344.52      4.36 o
   0   4   9        9.31       11.91      0.88 o
   1   4   9      206.31      209.76      4.24 o
   2   4   9       11.67       14.03      1.24 o
   3   4   9        1.57        3.14      0.97 o
  -9   5   9       20.67       19.79      1.66 o
  -8   5   9       22.44       23.64      1.96 o
  -7   5   9       17.32       17.18      1.64 o
  -6   5   9       59.08       62.05      2.45 o
  -5   5   9       69.38       67.77      2.22 o
  -4   5   9       24.83       23.82      1.43 o
  -3   5   9       40.62       41.24      1.70 o
  -2   5   9        3.58        2.29      0.74 o
  -1   5   9      181.56      188.40      3.65 o
   0   5   9        4.08        5.09      0.81 o
   1   5   9       92.29       91.77      2.58 o
   2   5   9        0.37        0.58      0.87 o
   3   5   9       61.43       62.99      2.21 o
  -9   6   9       70.33       76.28      2.44 o
  -8   6   9       11.16        9.64      1.39 o
  -7   6   9        1.38        2.23      1.08 o
  -6   6   9        0.09       -0.08      0.91 o
  -5   6   9      251.59      262.24      4.66 o
  -4   6   9        0.19        1.03      0.86 o
  -3   6   9      194.91      194.06      3.66 o
  -2   6   9       86.16       75.04      1.89 o
  -1   6   9       69.52       71.50      1.73 o
   0   6   9       50.04       53.03      1.65 o
   1   6   9       61.61       60.88      2.13 o
   2   6   9        4.27        4.81      1.04 o
  -9   7   9        2.71        2.18      1.14 o
  -8   7   9       33.98       35.10      2.04 o
  -7   7   9       29.19       29.23      1.83 o
  -6   7   9       38.50       39.32      4.04 o
  -5   7   9       10.16       13.95      1.35 o
  -4   7   9        1.88        0.75      0.90 o
  -3   7   9      106.02      114.73      2.76 o
  -2   7   9       19.84       17.24      1.14 o
  -1   7   9       33.52       37.41      1.50 o
   0   7   9        0.21        0.77      0.84 o
   1   7   9      112.48      117.99      2.99 o
   2   7   9       18.99       22.71      1.53 o
  -8   8   9        0.55        1.19      1.22 o
  -7   8   9      134.40      139.73      3.51 o
  -6   8   9       58.14       57.03      2.26 o
  -5   8   9       76.95       80.72      2.54 o
  -4   8   9       55.68       56.10      2.08 o
  -3   8   9        0.03        0.54      0.94 o
  -2   8   9       62.69       64.87      1.89 o
  -1   8   9      119.71      124.54      4.17 o
   0   8   9       38.06       42.22      1.88 o
   1   8   9        0.88        0.16      0.92 o
   2   8   9       30.96       40.24      1.99 o
  -8   9   9        5.81        2.84      1.28 o
  -7   9   9        0.23       -1.28      1.13 o
  -6   9   9        0.59        1.65      1.10 o
  -5   9   9       77.29       87.94      2.64 o
  -4   9   9        0.86        0.30      0.97 o
  -3   9   9      245.56      277.75      4.91 o
  -2   9   9        3.52        4.04      0.96 o
  -1   9   9        6.87       12.76      1.09 o
   0   9   9       51.14       41.00      1.95 o
   1   9   9       20.35       22.39      1.57 o
  -7  10   9       49.82       53.04      2.53 o
  -6  10   9        0.04       -0.23      1.11 o
  -5  10   9       53.84       56.89      2.35 o
  -4  10   9       17.40       14.78      1.46 o
  -3  10   9       61.70       67.41      2.04 o
  -2  10   9        0.22       -0.09      0.83 o
  -1  10   9      119.26      119.76      3.24 o
   0  10   9        1.07        0.40      1.28 o
   1  10   9       14.79       17.12      1.74 o
  -6  11   9        0.02       -1.70      1.32 o
  -5  11   9        0.76       -1.37      1.07 o
  -4  11   9        3.60        3.21      1.17 o
  -3  11   9       40.19       42.26      2.93 o
  -2  11   9        3.94        4.05      1.37 o
  -1  11   9      101.04      106.29      3.63 o
   0  11   9       19.27       16.83      1.79 o
  -5  12   9      139.46      148.94      3.78 o
  -4  12   9       44.18       46.14      2.27 o
  -3  12   9       85.61       90.88      2.81 o
  -2  12   9       12.18        9.33      1.39 o
  -1  12   9       34.57       32.26      2.32 o
  -8   0  10       30.90       33.55      2.73 o
  -6   0  10      162.78      164.18      4.97 o
  -4   0  10       83.65       84.66      3.26 o
  -2   0  10       10.98       11.50      2.14 o
   0   0  10       12.42       11.96      1.74 o
   2   0  10       36.37       41.27      2.75 o
  -9   1  10        0.67        1.61      1.17 o
  -8   1  10      234.82      253.64      7.07 o
  -7   1  10        0.87        0.56      0.96 o
  -6   1  10      161.74      164.79      3.50 o
  -5   1  10        7.15        5.07      0.98 o
  -4   1  10       65.68       64.82      2.41 o
  -3   1  10       26.90       30.09      1.75 o
  -2   1  10        6.57        5.92      1.11 o
  -1   1  10      155.02      146.90      2.84 o
   0   1  10       17.90       18.99      1.18 o
   1   1  10       18.29       23.31      1.51 o
   2   1  10       25.79       31.75      2.79 o
  -9   2  10        8.77       10.13      1.44 o
  -8   2  10        0.24       -1.45      1.07 o
  -7   2  10        3.13        3.23      1.08 o
  -6   2  10       68.38       65.57      2.19 o
  -5   2  10       26.76       25.96      1.76 o
  -4   2  10        1.15       -1.19      0.93 o
  -3   2  10       28.49       30.12      1.76 o
  -2   2  10        8.29        6.94      1.15 o
  -1   2  10        3.35        3.36      0.84 o
   0   2  10       38.62       38.24      1.53 o
   1   2  10        4.67        3.44      1.12 o
   2   2  10       50.72       66.78      2.28 o
  -9   3  10        1.88        0.00      1.19 o
  -8   3  10        2.90       -0.65      1.04 o
  -7   3  10        7.32        4.66      1.12 o
  -6   3  10       11.10       11.53      1.92 o
  -5   3  10        2.59        3.63      1.09 o
  -4   3  10      204.85      213.45      4.58 o
  -3   3  10       12.90       11.36      1.28 o
  -2   3  10      233.49      240.28      4.17 o
  -1   3  10        4.19        4.81      0.92 o
   0   3  10        3.32        5.53      0.86 o
   1   3  10       18.26       19.21      1.44 o
   2   3  10        0.09       -0.99      0.88 o
  -9   4  10        2.31        2.35      1.27 o
  -8   4  10        3.26        0.95      1.11 o
  -7   4  10        1.19        0.48      2.09 o
  -6   4  10       70.80       75.65      2.92 o
  -5   4  10        3.14        0.94      1.12 o
  -4   4  10       78.21       76.05      2.45 o
  -3   4  10        0.17       -0.46      0.78 o
  -2   4  10       13.33       14.95      1.21 o
  -1   4  10        5.06        2.73      0.79 o
   0   4  10       11.26       12.04      1.41 o
   1   4  10        3.07        2.80      1.01 o
   2   4  10       10.68       13.71      1.33 o
  -9   5  10       44.97       43.09      2.58 o
  -8   5  10        9.13       13.59      2.14 o
  -7   5  10       14.32       14.32      1.66 o
  -6   5  10       24.39       24.47      1.62 o
  -5   5  10       44.87       46.75      2.01 o
  -4   5  10       49.46       51.46      1.98 o
  -3   5  10        0.51        0.46      0.82 o
  -2   5  10       47.05       49.95      1.65 o
  -1   5  10        9.56       10.97      1.03 o
   0   5  10       10.84        9.65      1.20 o
   1   5  10        0.01       -0.29      0.92 o
  -8   6  10       14.97       17.66      1.72 o
  -7   6  10        4.76        4.85      1.21 o
  -6   6  10       44.43       41.85      2.02 o
  -5   6  10       25.57       25.95      2.24 o
  -4   6  10        0.14       -0.54      0.90 o
  -3   6  10       18.95       18.76      1.34 o
  -2   6  10        0.03        0.02      0.83 o
  -1   6  10        8.50        8.96      1.43 o
   0   6  10       35.71       35.59      1.87 o
   1   6  10       74.07       72.94      2.44 o
  -8   7  10      175.41      187.82      5.16 o
  -7   7  10        0.39        2.27      1.18 o
  -6   7  10      151.46      175.45      3.89 o
  -5   7  10       26.89       27.30      1.74 o
  -4   7  10       71.43       75.72      2.42 o
  -3   7  10        7.81        8.02      1.12 o
  -2   7  10       10.17       10.27      1.16 o
  -1   7  10       11.95       10.94      1.06 o
   0   7  10       30.50       29.82      2.41 o
   1   7  10       20.27       22.10      1.62 o
  -7   8  10        3.47        4.29      1.32 o
  -6   8  10        0.15       -0.29      1.06 o
  -5   8  10        1.36       -1.00      1.03 o
  -4   8  10       69.09       72.21      2.43 o
  -3   8  10        1.20        2.76      1.05 o
  -2   8  10       22.47       25.74      1.55 o
  -1   8  10        1.31        2.85      1.06 o
   0   8  10       25.99       27.53      1.76 o
  -7   9  10        0.91        1.89      1.26 o
  -6   9  10      170.21      169.95      3.95 o
  -5   9  10       32.97       29.92      1.86 o
  -4   9  10      151.98      166.47      3.71 o
  -3   9  10        0.29        1.16      0.90 o
  -2   9  10      208.42      221.62      5.65 o
  -1   9  10       91.51       81.15      3.91 o
   0   9  10        1.27        1.59      1.04 o
  -6  10  10        0.19        0.81      1.23 o
  -5  10  10        0.68       -1.38      1.04 o
  -4  10  10        6.00        5.68      1.26 o
  -3  10  10        1.66        0.60      1.25 o
  -2  10  10       33.47       34.23      2.14 o
  -1  10  10       23.05       20.47      1.97 o
  -4  11  10       41.30       48.93      3.08 o
  -3  11  10       36.63       31.56      2.21 o
  -7   0  11      104.90      104.72      4.39 o
  -5   0  11      189.92      207.64      5.73 o
  -3   0  11      147.63      156.61      5.20 o
  -1   0  11        4.31        0.93      2.84 o
  -8   1  11        0.03       -0.87      1.18 o
  -7   1  11        6.64        6.55      1.31 o
  -6   1  11        4.67        4.51      1.15 o
  -5   1  11       48.74       52.33      2.69 o
  -4   1  11        0.90       -0.44      1.32 o
  -3   1  11      150.45      153.08      3.77 o
  -2   1  11        0.44        1.54      1.03 o
  -1   1  11      167.37      171.13      3.84 o
   0   1  11        6.92        6.44      1.36 o
  -8   2  11       22.25       22.59      1.76 o
  -7   2  11       76.41       79.14      2.55 o
  -6   2  11        3.99        3.93      1.12 o
  -5   2  11      234.39      242.61      5.25 o
  -4   2  11        5.31        5.44      1.28 o
  -3   2  11        2.28       -0.56      1.02 o
  -2   2  11       30.93       29.88      1.65 o
  -1   2  11        3.71        2.32      0.90 o
   0   2  11        1.45       -1.45      1.32 o
  -8   3  11        0.02       -0.33      1.14 o
  -7   3  11       24.45       23.25      2.05 o
  -6   3  11        1.62        0.31      1.35 o
  -5   3  11        8.09        5.87      1.42 o
  -4   3  11        1.63        1.02      1.08 o
  -3   3  11       13.94       14.54      1.26 o
  -2   3  11        1.16        0.27      0.90 o
  -1   3  11       54.73       59.50      2.65 o
   0   3  11        4.07        6.58      1.18 o
  -8   4  11        0.39       -0.31      1.18 o
  -7   4  11       45.08       52.00      3.47 o
  -6   4  11       10.72       11.84      1.64 o
  -5   4  11      138.17      139.22      6.73 o
  -4   4  11        9.52       10.40      1.26 o
  -3   4  11        7.03        6.54      1.12 o
  -2   4  11        9.10        7.87      1.12 o
  -1   4  11       11.84       16.08      1.34 o
   0   4  11        0.22        0.33      1.01 o
  -8   5  11        1.45        1.24      1.22 o
  -7   5  11        3.38        3.72      1.30 o
  -6   5  11        0.15       -0.64      1.05 o
  -5   5  11        3.82        1.08      1.14 o
  -4   5  11        4.49        3.99      1.45 o
  -3   5  11       46.19       47.12      2.24 o
  -2   5  11       21.06       22.70      1.51 o
  -1   5  11       44.66       47.62      2.12 o
   0   5  11        0.15        0.11      1.23 o
  -7   6  11       81.91       94.23      3.05 o
  -6   6  11       46.11       46.67      2.21 o
  -5   6  11      100.56      108.53      3.02 o
  -4   6  11        5.01        4.50      1.10 o
  -3   6  11       11.48       12.99      1.55 o
  -2   6  11        0.39        0.89      0.97 o
  -1   6  11       49.79       57.70      2.96 o
  -7   7  11        9.08        8.18      2.36 o
  -6   7  11        0.34       -0.32      1.12 o
  -5   7  11        0.01       -1.51      1.00 o
  -4   7  11       16.10       16.42      1.52 o
  -3   7  11       79.63       80.26      3.24 o
  -2   7  11       25.38       25.66      1.78 o
  -1   7  11       74.94       80.10      2.73 o
  -6   8  11        6.49        4.97      1.29 o
  -5   8  11       53.53       63.35      2.82 o
  -4   8  11        6.68        7.20      1.31 o
  -3   8  11      126.95      134.46      3.48 o
  -2   8  11        0.00       -1.07      1.09 o
  -4   9  11        0.00       -1.77      1.18 o
  -6   0  12        7.50        4.65      1.77 o
  -4   0  12        1.65        0.43      1.69 o
  -2   0  12       57.81       64.54      2.95 o
  -7   1  12        1.98       -0.98      1.05 o
  -6   1  12       82.67       84.79      2.87 o
  -5   1  12       10.21        8.51      1.33 o
  -4   1  12      194.50      200.45      4.06 o
  -3   1  12        6.47        5.70      1.13 o
  -2   1  12       91.43      105.27      2.66 o
  -7   2  12        0.64        1.40      1.19 o
  -6   2  12       11.89        9.65      1.86 o
  -5   2  12       30.49       29.21      1.89 o
  -4   2  12       19.33       14.25      1.72 o
  -3   2  12       23.58       23.44      1.84 o
  -2   2  12       53.85       60.71      3.64 o
  -6   3  12      319.02      341.84      6.91 o
  -5   3  12       25.01       26.48      2.38 o
  -4   3  12       53.72       56.86      2.60 o
  -3   3  12       11.74        9.96      1.43 o
  -2   3  12       30.79       39.52      1.83 o
  -6   4  12       11.70        7.35      1.80 o
  -5   4  12        0.26        0.79      1.18 o
  -4   4  12      105.24      100.52      3.34 o
  -3   4  12       11.23       14.36      1.63 o
  -5   5  12       10.72        9.88      1.43 o
  -4   5  12       36.87       40.07      2.40 o
  -3   5  12        0.29        0.67      1.04 o
 
